# Supplementary material for: Epigenetic indicators of body mass predict survival outcomes in colorectal cancer patients: patient cohort analysis
Source: Genome Med. 2026 May 28;18:73. doi: 10.1186/s13073-026-01678-y (PMC13218036; doi:10.1186/s13073-026-01678-y)
Supplement: Supplementary file 1 — Additional file 1. List of all CpG sites and corresponding coefficients required to calculate the five DNAm-based BMI scores used in this study. [file 13073_2026_1678_MOESM1_ESM.xlsx]

## Sheet: Do et al. 2022
Study	CpGs	Coefficient
Do et al. 2022	(Intercept)	1.45986
Do et al. 2022	cg00004089	-0.00297085
Do et al. 2022	cg00046744	0.000812721
Do et al. 2022	cg00050692	0.000730483
Do et al. 2022	cg00108715	0.00138873
Do et al. 2022	cg00233633	0.000963477
Do et al. 2022	cg00238353	0.00201488
Do et al. 2022	cg00239353	-0.000758087
Do et al. 2022	cg00244001	1.70806e-05
Do et al. 2022	cg00259097	-2.30056e-05
Do et al. 2022	cg00376553	0.000946442
Do et al. 2022	cg00441709	-0.000810625
Do et al. 2022	cg00442282	-0.000329648
Do et al. 2022	cg00508575	-0.000683399
Do et al. 2022	cg00567854	0.000201653
Do et al. 2022	cg00574958	-0.008062
Do et al. 2022	cg00602326	-0.00232213
Do et al. 2022	cg00634542	-0.000385769
Do et al. 2022	cg00701514	0.00030803
Do et al. 2022	cg00701951	-0.00145741
Do et al. 2022	cg00718518	7.40288e-05
Do et al. 2022	cg00787180	-0.00310264
Do et al. 2022	cg00812761	0.000274166
Do et al. 2022	cg00851028	-0.000269849
Do et al. 2022	cg00863378	0.00094572
Do et al. 2022	cg01040624	1.52752e-05
Do et al. 2022	cg01115923	-0.000451596
Do et al. 2022	cg01127300	0.00151274
Do et al. 2022	cg01130991	0.00144648
Do et al. 2022	cg01176028	0.00241827
Do et al. 2022	cg01231543	-0.000578355
Do et al. 2022	cg01242348	-0.000162737
Do et al. 2022	cg01256539	0.000511818
Do et al. 2022	cg01304182	-0.000579665
Do et al. 2022	cg01317029	0.000996271
Do et al. 2022	cg01368219	0.00324597
Do et al. 2022	cg01406381	0.000812538
Do et al. 2022	cg01413354	0.00195379
Do et al. 2022	cg01419914	0.000187856
Do et al. 2022	cg01438090	-0.000797702
Do et al. 2022	cg01526748	0.00234241
Do et al. 2022	cg01537713	-0.000993685
Do et al. 2022	cg01739831	-0.000781489
Do et al. 2022	cg01741041	0.0012672
Do et al. 2022	cg01751802	0.0014329
Do et al. 2022	cg01765641	4.18802e-05
Do et al. 2022	cg01798813	-0.00107614
Do et al. 2022	cg01818539	0.00150294
Do et al. 2022	cg01881899	0.00133083
Do et al. 2022	cg01885635	-0.00366758
Do et al. 2022	cg01901101	-0.000884464
Do et al. 2022	cg01975495	0.000352808
Do et al. 2022	cg02013841	9.74602e-05
Do et al. 2022	cg02119938	-0.00207343
Do et al. 2022	cg02181920	3.77125e-06
Do et al. 2022	cg02246876	-0.000980002
Do et al. 2022	cg02341197	0.000451942
Do et al. 2022	cg02370100	0.00122455
Do et al. 2022	cg02417857	-0.000462428
Do et al. 2022	cg02544002	0.000682941
Do et al. 2022	cg02569509	-0.000313506
Do et al. 2022	cg02716826	0.000585448
Do et al. 2022	cg02879453	-0.00240256
Do et al. 2022	cg02893429	-3.63598e-05
Do et al. 2022	cg02913194	-0.000178831
Do et al. 2022	cg02930721	-0.00101611
Do et al. 2022	cg02946885	-0.000994442
Do et al. 2022	cg03068497	-0.000551831
Do et al. 2022	cg03152187	-0.000960314
Do et al. 2022	cg03218374	0.00109943
Do et al. 2022	cg03295554	-0.00127004
Do et al. 2022	cg03327570	-0.00238691
Do et al. 2022	cg03337218	0.0030086
Do et al. 2022	cg03358636	0.000945972
Do et al. 2022	cg03359362	9.01041e-06
Do et al. 2022	cg03500056	0.00100494
Do et al. 2022	cg03523676	0.00249593
Do et al. 2022	cg03546163	0.00339722
Do et al. 2022	cg03593358	-0.000288987
Do et al. 2022	cg03607951	0.00120181
Do et al. 2022	cg03619256	-0.00320194
Do et al. 2022	cg03680790	0.00109739
Do et al. 2022	cg03697881	0.00074784
Do et al. 2022	cg03741348	-0.000237603
Do et al. 2022	cg03746015	-0.0017641
Do et al. 2022	cg03847796	2.77034e-05
Do et al. 2022	cg03850986	-0.000330385
Do et al. 2022	cg03885055	-4.02634e-06
Do et al. 2022	cg03922337	0.000813306
Do et al. 2022	cg03957124	-0.00205677
Do et al. 2022	cg04162032	0.00163869
Do et al. 2022	cg04236263	0.000187183
Do et al. 2022	cg04286697	5.36054e-06
Do et al. 2022	cg04464719	-0.00239187
Do et al. 2022	cg04508739	0.00205599
Do et al. 2022	cg04524040	-0.00198663
Do et al. 2022	cg04569152	-0.00128326
Do et al. 2022	cg04577162	0.00296361
Do et al. 2022	cg04610187	-0.0017223
Do et al. 2022	cg04741118	-0.000737983
Do et al. 2022	cg04750536	-0.000947728
Do et al. 2022	cg04757345	-0.00119817
Do et al. 2022	cg04790874	-2.54477e-05
Do et al. 2022	cg04858631	0.00197853
Do et al. 2022	cg05050042	0.00098622
Do et al. 2022	cg05277504	-0.0026219
Do et al. 2022	cg05295703	0.000950748
Do et al. 2022	cg05323251	0.000671466
Do et al. 2022	cg05369623	0.00373388
Do et al. 2022	cg05413285	0.000821505
Do et al. 2022	cg05418719	-0.00358487
Do et al. 2022	cg05573654	0.00318196
Do et al. 2022	cg05575921	0.0058489
Do et al. 2022	cg05603985	-0.00156871
Do et al. 2022	cg05673882	0.000128698
Do et al. 2022	cg06003184	0.00107884
Do et al. 2022	cg06038367	9.93472e-05
Do et al. 2022	cg06039074	0.00105689
Do et al. 2022	cg06178669	-0.000222946
Do et al. 2022	cg06192883	0.00426689
Do et al. 2022	cg06375292	-0.00129048
Do et al. 2022	cg06469895	2.73094e-05
Do et al. 2022	cg06500161	0.00459962
Do et al. 2022	cg06559575	-0.00284971
Do et al. 2022	cg06560379	-0.00247042
Do et al. 2022	cg06568880	3.6332e-05
Do et al. 2022	cg06603309	-0.00114341
Do et al. 2022	cg06619077	0.000617208
Do et al. 2022	cg06650255	0.00254803
Do et al. 2022	cg06690548	-0.00315069
Do et al. 2022	cg06872964	0.000974198
Do et al. 2022	cg06897661	-0.00317166
Do et al. 2022	cg06898549	0.0039294
Do et al. 2022	cg06965409	-0.000686985
Do et al. 2022	cg07021906	-0.000988944
Do et al. 2022	cg07031070	-2.36247e-05
Do et al. 2022	cg07037944	-0.00110529
Do et al. 2022	cg07094298	-0.00279087
Do et al. 2022	cg07201319	0.00176578
Do et al. 2022	cg07202479	-0.00129896
Do et al. 2022	cg07207669	-0.000618645
Do et al. 2022	cg07265588	0.00216049
Do et al. 2022	cg07417146	-3.19707e-05
Do et al. 2022	cg07504977	0.00234618
Do et al. 2022	cg07558761	-0.000549798
Do et al. 2022	cg07573872	-0.00145257
Do et al. 2022	cg07769588	0.00101323
Do et al. 2022	cg07772781	0.00203493
Do et al. 2022	cg07814318	0.000373591
Do et al. 2022	cg07912766	-0.00344081
Do et al. 2022	cg07961098	0.00036492
Do et al. 2022	cg08109625	-0.00264825
Do et al. 2022	cg08189198	-0.000674041
Do et al. 2022	cg08305942	-0.000347039
Do et al. 2022	cg08388111	0.00222779
Do et al. 2022	cg08548559	-0.00064337
Do et al. 2022	cg08666707	-0.00123049
Do et al. 2022	cg08726900	-0.00167487
Do et al. 2022	cg08824847	-0.0007754
Do et al. 2022	cg08843623	0.00181598
Do et al. 2022	cg09012125	1.16695e-05
Do et al. 2022	cg09038267	0.00219838
Do et al. 2022	cg09055236	8.77788e-05
Do et al. 2022	cg09092525	-0.000653173
Do et al. 2022	cg09147065	-0.00168947
Do et al. 2022	cg09251317	-0.00107634
Do et al. 2022	cg09297903	0.00159224
Do et al. 2022	cg09349128	-0.00884239
Do et al. 2022	cg09469355	-0.00141629
Do et al. 2022	cg09613192	0.000226227
Do et al. 2022	cg09664445	1.53294e-05
Do et al. 2022	cg09831562	0.000499247
Do et al. 2022	cg09834049	0.00020567
Do et al. 2022	cg09978353	-0.000703955
Do et al. 2022	cg10042645	0.000812413
Do et al. 2022	cg10080966	0.000918747
Do et al. 2022	cg10381071	-0.00192859
Do et al. 2022	cg10439456	0.00251835
Do et al. 2022	cg10508317	-9.23299e-06
Do et al. 2022	cg10548968	-0.00217295
Do et al. 2022	cg10601624	-0.000531473
Do et al. 2022	cg10639435	9.25485e-05
Do et al. 2022	cg10717869	0.0011962
Do et al. 2022	cg10722267	0.000461979
Do et al. 2022	cg10734665	-0.0020184
Do et al. 2022	cg10753966	0.000739538
Do et al. 2022	cg10811945	0.00191155
Do et al. 2022	cg10814005	0.000234137
Do et al. 2022	cg10819350	0.00531688
Do et al. 2022	cg10852154	-1.71568e-05
Do et al. 2022	cg10919522	-0.000978663
Do et al. 2022	cg10927968	0.00195342
Do et al. 2022	cg10970124	0.00143568
Do et al. 2022	cg10987503	-2.87918e-05
Do et al. 2022	cg11202345	0.000685327
Do et al. 2022	cg11252555	0.000188104
Do et al. 2022	cg11303839	-8.76186e-05
Do et al. 2022	cg11314668	-0.00153699
Do et al. 2022	cg11370064	0.000861722
Do et al. 2022	cg11494773	0.000613709
Do et al. 2022	cg11574975	-9.84238e-05
Do et al. 2022	cg11588197	-0.00202112
Do et al. 2022	cg11592786	-0.000814582
Do et al. 2022	cg11614585	0.000846605
Do et al. 2022	cg11660018	0.000981385
Do et al. 2022	cg11900509	0.000125315
Do et al. 2022	cg11927233	0.000650743
Do et al. 2022	cg12054453	-0.000747933
Do et al. 2022	cg12072028	-0.000758556
Do et al. 2022	cg12073466	-0.000389604
Do et al. 2022	cg12149299	0.00137879
Do et al. 2022	cg12170787	-0.000243748
Do et al. 2022	cg12269535	-0.00212103
Do et al. 2022	cg12484113	0.000783289
Do et al. 2022	cg12593793	-0.00238852
Do et al. 2022	cg12600749	-0.000523369
Do et al. 2022	cg12620005	-0.000982806
Do et al. 2022	cg12644285	-0.000479571
Do et al. 2022	cg12825509	0.00162558
Do et al. 2022	cg12992827	-0.00243247
Do et al. 2022	cg13123009	0.00210306
Do et al. 2022	cg13133304	-0.000771067
Do et al. 2022	cg13134297	-0.00277765
Do et al. 2022	cg13139542	-0.000444634
Do et al. 2022	cg13274938	0.000260181
Do et al. 2022	cg13522406	0.000632332
Do et al. 2022	cg13696490	-5.85718e-05
Do et al. 2022	cg13758913	0.000555844
Do et al. 2022	cg13770461	-0.000307061
Do et al. 2022	cg13781414	-0.000534834
Do et al. 2022	cg13958389	-0.000433984
Do et al. 2022	cg14017402	0.000943571
Do et al. 2022	cg14030904	3.47916e-06
Do et al. 2022	cg14044707	0.000256689
Do et al. 2022	cg14098681	5.21754e-05
Do et al. 2022	cg14141458	-3.72896e-05
Do et al. 2022	cg14145074	1.19514e-05
Do et al. 2022	cg14205864	-0.00190727
Do et al. 2022	cg14341014	0.000816145
Do et al. 2022	cg14435720	0.00264075
Do et al. 2022	cg14476101	-0.0010609
Do et al. 2022	cg14564351	-3.8078e-05
Do et al. 2022	cg14582057	1.99036e-05
Do et al. 2022	cg14649449	-0.00019022
Do et al. 2022	cg14902389	-0.000375216
Do et al. 2022	cg14920061	0.0011814
Do et al. 2022	cg15012027	-0.00352506
Do et al. 2022	cg15020801	-0.000497385
Do et al. 2022	cg15135047	0.00251756
Do et al. 2022	cg15138339	0.00231314
Do et al. 2022	cg15154002	0.000332619
Do et al. 2022	cg15357118	0.00308728
Do et al. 2022	cg15448210	-0.000528469
Do et al. 2022	cg15512289	7.59906e-05
Do et al. 2022	cg15571561	0.000353306
Do et al. 2022	cg15648041	-0.00046003
Do et al. 2022	cg15695155	-0.000483854
Do et al. 2022	cg15696506	-0.00124049
Do et al. 2022	cg15763258	0.00167633
Do et al. 2022	cg15812586	2.56449e-05
Do et al. 2022	cg15819225	0.000483443
Do et al. 2022	cg15867698	-0.000216243
Do et al. 2022	cg15871086	0.0034297
Do et al. 2022	cg15989436	-0.000961359
Do et al. 2022	cg16144331	-0.000240044
Do et al. 2022	cg16163382	0.000482307
Do et al. 2022	cg16197636	0.000838174
Do et al. 2022	cg16335893	-0.000768332
Do et al. 2022	cg16407699	0.00182355
Do et al. 2022	cg16466652	0.000172847
Do et al. 2022	cg16611584	-0.0016571
Do et al. 2022	cg16655795	0.00253101
Do et al. 2022	cg16704703	0.000958537
Do et al. 2022	cg16735495	-5.22086e-05
Do et al. 2022	cg16755922	-0.000187534
Do et al. 2022	cg17058475	-0.00512205
Do et al. 2022	cg17061862	-0.0022144
Do et al. 2022	cg17137186	-0.00219158
Do et al. 2022	cg17156491	0.00116784
Do et al. 2022	cg17214023	-0.00105912
Do et al. 2022	cg17287155	0.00199975
Do et al. 2022	cg17320136	0.00255107
Do et al. 2022	cg17438457	-7.70172e-05
Do et al. 2022	cg17501210	-0.00246541
Do et al. 2022	cg17782974	0.000612337
Do et al. 2022	cg17822325	0.000802995
Do et al. 2022	cg17866373	-0.000321568
Do et al. 2022	cg17901584	-0.00567414
Do et al. 2022	cg17939040	2.37864e-05
Do et al. 2022	cg18063989	-0.00062899
Do et al. 2022	cg18098839	-0.00199325
Do et al. 2022	cg18120259	-1.75377e-05
Do et al. 2022	cg18172751	0.00139533
Do et al. 2022	cg18181703	-0.00172199
Do et al. 2022	cg18194850	0.000705478
Do et al. 2022	cg18327586	0.000310193
Do et al. 2022	cg18330338	-0.000115744
Do et al. 2022	cg18337222	-0.000831245
Do et al. 2022	cg18520851	0.000221118
Do et al. 2022	cg18608055	-0.00214006
Do et al. 2022	cg18680181	-0.000562168
Do et al. 2022	cg18774692	0.000182527
Do et al. 2022	cg18876826	0.00030497
Do et al. 2022	cg18939666	0.000265501
Do et al. 2022	cg19016694	-0.00343172
Do et al. 2022	cg19053223	0.00206012
Do et al. 2022	cg19202384	-0.00172103
Do et al. 2022	cg19211853	-0.000128609
Do et al. 2022	cg19217955	-0.00198965
Do et al. 2022	cg19501902	0.000748082
Do et al. 2022	cg19695507	0.00047428
Do et al. 2022	cg19750657	2.17603e-05
Do et al. 2022	cg19881557	0.00080855
Do et al. 2022	cg20052079	-0.00103751
Do et al. 2022	cg20253855	-0.000518966
Do et al. 2022	cg20313873	0.000237087
Do et al. 2022	cg20318217	0.000648738
Do et al. 2022	cg20360704	0.00211565
Do et al. 2022	cg20496314	0.000428746
Do et al. 2022	cg20520115	0.00134971
Do et al. 2022	cg20722088	0.00190032
Do et al. 2022	cg20793665	-0.00131406
Do et al. 2022	cg20849150	-0.000750445
Do et al. 2022	cg20876852	-2.32554e-05
Do et al. 2022	cg21113318	0.000176049
Do et al. 2022	cg21587837	0.0009088
Do et al. 2022	cg21723486	0.000165922
Do et al. 2022	cg21867733	0.00129278
Do et al. 2022	cg21912938	-0.000476274
Do et al. 2022	cg21946195	-0.0022989
Do et al. 2022	cg22012981	0.000657734
Do et al. 2022	cg22488164	0.000337614
Do et al. 2022	cg22626683	-0.000469716
Do et al. 2022	cg22648996	0.00216207
Do et al. 2022	cg22650271	0.00031721
Do et al. 2022	cg22875823	-0.00114141
Do et al. 2022	cg22902505	0.000990606
Do et al. 2022	cg22925751	1.85455e-05
Do et al. 2022	cg23025459	-2.37657e-05
Do et al. 2022	cg23032421	-0.000270038
Do et al. 2022	cg23068772	-0.00130517
Do et al. 2022	cg23072383	0.000625633
Do et al. 2022	cg23079012	0.00120542
Do et al. 2022	cg23598089	-0.000346438
Do et al. 2022	cg23599026	0.00124296
Do et al. 2022	cg23641852	-0.00226969
Do et al. 2022	cg23679724	-0.00038314
Do et al. 2022	cg23683800	0.000907263
Do et al. 2022	cg23732483	0.0001005
Do et al. 2022	cg23733845	0.000474467
Do et al. 2022	cg23850913	-0.000305798
Do et al. 2022	cg23919111	0.00286929
Do et al. 2022	cg24174557	-0.000273077
Do et al. 2022	cg24178676	0.00174925
Do et al. 2022	cg24198941	0.00187181
Do et al. 2022	cg24243879	-1.10834e-05
Do et al. 2022	cg24397007	-1.92186e-05
Do et al. 2022	cg24512093	8.22275e-07
Do et al. 2022	cg24550026	-0.000162776
Do et al. 2022	cg24709951	0.000966504
Do et al. 2022	cg24727480	-1.20369e-06
Do et al. 2022	cg25135457	-1.57321e-05
Do et al. 2022	cg25158622	0.00125489
Do et al. 2022	cg25197194	-0.00388737
Do et al. 2022	cg25217710	0.000225791
Do et al. 2022	cg25250013	-0.00180301
Do et al. 2022	cg25580581	0.00213881
Do et al. 2022	cg25607249	0.000340511
Do et al. 2022	cg25667998	3.39762e-05
Do et al. 2022	cg25741837	0.00077758
Do et al. 2022	cg25771013	0.000617348
Do et al. 2022	cg25921813	6.30928e-06
Do et al. 2022	cg26033520	0.00155338
Do et al. 2022	cg26034658	0.00181161
Do et al. 2022	cg26103104	0.000778061
Do et al. 2022	cg26104196	0.00110926
Do et al. 2022	cg26118045	0.00107729
Do et al. 2022	cg26257082	2.14962e-06
Do et al. 2022	cg26542660	-0.00210881
Do et al. 2022	cg26547058	-0.000926319
Do et al. 2022	cg26572392	0.000489791
Do et al. 2022	cg26651978	-0.0027315
Do et al. 2022	cg26687842	-0.000381505
Do et al. 2022	cg26695387	0.00112987
Do et al. 2022	cg26705724	0.000287847
Do et al. 2022	cg26800893	-0.00143819
Do et al. 2022	cg26873338	-0.000420682
Do et al. 2022	cg26950531	-0.00256572
Do et al. 2022	cg26995224	-1.56713e-05
Do et al. 2022	cg27087650	0.00202697
Do et al. 2022	cg27093918	-2.96169e-05
Do et al. 2022	cg27147615	0.000314898
Do et al. 2022	cg27217148	-0.000724671
Do et al. 2022	cg27275941	-0.00123051
Do et al. 2022	cg27288091	-1.5191e-05
Do et al. 2022	cg27540367	-0.00201716
Do et al. 2022	cg27588321	-0.00187184
Do et al. 2022	cg27637521	-0.00193158

## Sheet: Hamilton et al. 2019
Study	CpGs	Coefficient
Hamilton et al. 2019	(Intercept)	0.12646
Hamilton et al. 2019	cg21741562	-0.00994638
Hamilton et al. 2019	cg21587837	2.62883
Hamilton et al. 2019	cg06101177	-2.01604
Hamilton et al. 2019	cg26978172	-6.19957
Hamilton et al. 2019	cg27190967	-1.07469
Hamilton et al. 2019	cg12306057	0.882086
Hamilton et al. 2019	cg26559804	-2.44595
Hamilton et al. 2019	cg07809301	1.15384
Hamilton et al. 2019	cg07517040	1.84713
Hamilton et al. 2019	cg10408113	0.477288
Hamilton et al. 2019	cg14712058	4.72091
Hamilton et al. 2019	cg02475600	-2.93491
Hamilton et al. 2019	cg14170999	0.989678
Hamilton et al. 2019	cg10423113	0.467982
Hamilton et al. 2019	cg21029451	1.89814
Hamilton et al. 2019	cg17508302	-0.155515
Hamilton et al. 2019	cg19519737	4.33949
Hamilton et al. 2019	cg10426084	-5.02523
Hamilton et al. 2019	cg00045303	2.68474
Hamilton et al. 2019	cg17068236	0.811767
Hamilton et al. 2019	cg00175838	0.936516
Hamilton et al. 2019	cg19045002	0.351797
Hamilton et al. 2019	cg11498079	1.66972
Hamilton et al. 2019	cg21760666	-0.624478
Hamilton et al. 2019	cg20253855	-3.64667
Hamilton et al. 2019	cg16006242	-0.555356
Hamilton et al. 2019	cg26033520	4.27798
Hamilton et al. 2019	cg11363108	-3.94122
Hamilton et al. 2019	cg17989428	0.479456
Hamilton et al. 2019	cg16034168	1.20924
Hamilton et al. 2019	cg17258335	1.42899
Hamilton et al. 2019	cg16534802	-0.428679
Hamilton et al. 2019	cg22382836	0.224353
Hamilton et al. 2019	cg03991297	-0.258567
Hamilton et al. 2019	cg18040354	0.0248644
Hamilton et al. 2019	cg08130307	0.737402
Hamilton et al. 2019	cg03610073	-0.138774
Hamilton et al. 2019	cg25458175	-1.08461
Hamilton et al. 2019	cg14825340	-0.556492
Hamilton et al. 2019	cg10044575	0.14048
Hamilton et al. 2019	cg22995042	-0.49114
Hamilton et al. 2019	cg26402660	-6.54167
Hamilton et al. 2019	cg08411068	0.526791
Hamilton et al. 2019	cg07181952	1.08098
Hamilton et al. 2019	cg19324791	5.87244
Hamilton et al. 2019	cg09479241	-5.05575
Hamilton et al. 2019	cg15138339	2.22062
Hamilton et al. 2019	cg16398761	-3.12161
Hamilton et al. 2019	cg27576485	-0.261641
Hamilton et al. 2019	cg26542214	6.90047
Hamilton et al. 2019	cg23957285	0.935863
Hamilton et al. 2019	cg04522045	0.745427
Hamilton et al. 2019	cg09697999	0.638107
Hamilton et al. 2019	cg21130861	-0.46253
Hamilton et al. 2019	cg24940499	0.461727
Hamilton et al. 2019	cg24296452	0.0322502
Hamilton et al. 2019	cg09754272	0.588747
Hamilton et al. 2019	cg17287155	9.14533
Hamilton et al. 2019	cg02681040	-2.30088
Hamilton et al. 2019	cg03829194	0.136789
Hamilton et al. 2019	cg13706315	-2.085
Hamilton et al. 2019	cg12712184	-1.83328
Hamilton et al. 2019	cg17344516	3.33579
Hamilton et al. 2019	cg09357276	0.139023
Hamilton et al. 2019	cg13430439	-3.01094
Hamilton et al. 2019	cg01911981	0.00116421
Hamilton et al. 2019	cg10549986	4.1657
Hamilton et al. 2019	cg12958020	0.93889
Hamilton et al. 2019	cg19367176	-0.136654
Hamilton et al. 2019	cg24148817	-0.0882076
Hamilton et al. 2019	cg26958838	-0.0900122
Hamilton et al. 2019	cg02676175	-1.0696
Hamilton et al. 2019	cg10022702	-4.54805
Hamilton et al. 2019	cg06381803	0.316502
Hamilton et al. 2019	cg10927968	3.78445
Hamilton et al. 2019	cg10811045	-0.626482
Hamilton et al. 2019	cg03108070	-4.38531
Hamilton et al. 2019	cg09664479	-0.971692
Hamilton et al. 2019	cg26251909	-0.343798
Hamilton et al. 2019	cg21268770	-0.449771
Hamilton et al. 2019	cg01736243	0.665991
Hamilton et al. 2019	cg23992470	-0.536343
Hamilton et al. 2019	cg14741685	1.66858
Hamilton et al. 2019	cg10965178	0.549062
Hamilton et al. 2019	cg23079012	3.97068
Hamilton et al. 2019	cg27563174	-2.45442
Hamilton et al. 2019	cg10008970	-3.99343
Hamilton et al. 2019	cg17662369	0.940965
Hamilton et al. 2019	cg07346648	1.19844
Hamilton et al. 2019	cg05780543	0.561196
Hamilton et al. 2019	cg23235277	-1.1153
Hamilton et al. 2019	cg22992772	-0.160609
Hamilton et al. 2019	cg17546721	0.402908
Hamilton et al. 2019	cg26921611	-1.38366
Hamilton et al. 2019	cg06781788	-1.87196
Hamilton et al. 2019	cg13882712	4.41324
Hamilton et al. 2019	cg25106322	-0.475969
Hamilton et al. 2019	cg15181248	-0.488859
Hamilton et al. 2019	cg00627347	5.01944
Hamilton et al. 2019	cg23867718	3.30971
Hamilton et al. 2019	cg01975495	0.779729
Hamilton et al. 2019	cg25472257	-6.29121
Hamilton et al. 2019	cg26918756	-1.18322
Hamilton et al. 2019	cg01320579	-0.674298
Hamilton et al. 2019	cg03327570	-0.436538
Hamilton et al. 2019	cg14157435	-1.06483
Hamilton et al. 2019	cg05946118	-0.106129
Hamilton et al. 2019	cg14170545	1.7841
Hamilton et al. 2019	cg17066943	-5.23736
Hamilton et al. 2019	cg25583983	-0.182187
Hamilton et al. 2019	cg19912427	-0.438884
Hamilton et al. 2019	cg24740818	1.03904
Hamilton et al. 2019	cg15092239	0.746867
Hamilton et al. 2019	cg24669602	-0.972675
Hamilton et al. 2019	cg15969216	-1.08506
Hamilton et al. 2019	cg00685291	-0.154181
Hamilton et al. 2019	cg26053697	0.595988
Hamilton et al. 2019	cg25083366	1.21116
Hamilton et al. 2019	cg24678700	1.33003
Hamilton et al. 2019	cg19603885	0.559979
Hamilton et al. 2019	cg13761724	-0.164058
Hamilton et al. 2019	cg26756782	0.59978
Hamilton et al. 2019	cg03438904	1.09793
Hamilton et al. 2019	cg06137123	1.48969
Hamilton et al. 2019	cg18647449	0.298147
Hamilton et al. 2019	cg08648047	0.40829
Hamilton et al. 2019	cg02966332	-0.0526891
Hamilton et al. 2019	cg04560810	-5.94254
Hamilton et al. 2019	cg24974982	0.987167
Hamilton et al. 2019	cg02415779	0.232649
Hamilton et al. 2019	cg24698211	-0.945131
Hamilton et al. 2019	cg00701514	1.68141
Hamilton et al. 2019	cg00511228	-1.43524
Hamilton et al. 2019	cg23182840	0.671127
Hamilton et al. 2019	cg07573872	-0.904924
Hamilton et al. 2019	cg01891497	-0.413424
Hamilton et al. 2019	cg13845982	-2.27965
Hamilton et al. 2019	cg09171692	0.291581
Hamilton et al. 2019	cg25654695	-0.432456
Hamilton et al. 2019	cg03735511	5.63169
Hamilton et al. 2019	cg14448169	-1.54793
Hamilton et al. 2019	cg13520532	-0.233703
Hamilton et al. 2019	cg15423357	0.264803
Hamilton et al. 2019	cg02097604	-0.927747
Hamilton et al. 2019	cg22987448	-0.338711
Hamilton et al. 2019	cg04718414	0.282511
Hamilton et al. 2019	cg02119938	-2.0433
Hamilton et al. 2019	cg12247222	0.860304
Hamilton et al. 2019	cg01557791	3.28536
Hamilton et al. 2019	cg24853956	2.40625
Hamilton et al. 2019	cg08024316	1.13577
Hamilton et al. 2019	cg15203566	-0.284358
Hamilton et al. 2019	cg15056794	-0.545976
Hamilton et al. 2019	cg04733911	-2.54623
Hamilton et al. 2019	cg03680338	-0.0323071
Hamilton et al. 2019	cg06422039	1.51759
Hamilton et al. 2019	cg13739680	-1.22882
Hamilton et al. 2019	cg10021924	0.319493
Hamilton et al. 2019	cg07105285	-0.463496
Hamilton et al. 2019	cg25315855	4.18476
Hamilton et al. 2019	cg13487666	0.6749
Hamilton et al. 2019	cg26879696	0.427112
Hamilton et al. 2019	cg06002638	-0.145135
Hamilton et al. 2019	cg19881557	0.780597
Hamilton et al. 2019	cg27442478	-12.6952
Hamilton et al. 2019	cg04453552	2.94655
Hamilton et al. 2019	cg06673794	1.48437
Hamilton et al. 2019	cg05124614	-0.728007
Hamilton et al. 2019	cg25181043	-0.195231
Hamilton et al. 2019	cg12457901	-1.0086
Hamilton et al. 2019	cg13877106	-1.7669
Hamilton et al. 2019	cg25037335	0.189868
Hamilton et al. 2019	cg25985355	0.230168
Hamilton et al. 2019	cg19948037	-0.692768
Hamilton et al. 2019	cg15994182	-1.73353
Hamilton et al. 2019	cg06599209	-1.88996
Hamilton et al. 2019	cg11327383	1.85025
Hamilton et al. 2019	cg06633438	0.251814
Hamilton et al. 2019	cg08415417	1.93287
Hamilton et al. 2019	cg14753334	0.159417
Hamilton et al. 2019	cg16725948	0.704924
Hamilton et al. 2019	cg13676763	-1.52849
Hamilton et al. 2019	cg07363697	-0.142146
Hamilton et al. 2019	cg01019876	-0.821213
Hamilton et al. 2019	cg00555905	0.200925
Hamilton et al. 2019	cg12644668	-3.92492
Hamilton et al. 2019	cg20493718	-2.25306
Hamilton et al. 2019	cg23956260	1.24747
Hamilton et al. 2019	cg20641794	-0.276258
Hamilton et al. 2019	cg01317029	1.02821
Hamilton et al. 2019	cg09222732	-1.93146
Hamilton et al. 2019	cg17012181	3.45074
Hamilton et al. 2019	cg23744638	0.185249
Hamilton et al. 2019	cg10381071	-4.88564
Hamilton et al. 2019	cg21416529	-2.61882
Hamilton et al. 2019	cg19211853	-0.0405787
Hamilton et al. 2019	cg13556604	9.2783
Hamilton et al. 2019	cg19109608	0.380229
Hamilton et al. 2019	cg15833940	-0.506901
Hamilton et al. 2019	cg05484949	-0.158766
Hamilton et al. 2019	cg05088677	7.75664
Hamilton et al. 2019	cg13387113	0.0995819
Hamilton et al. 2019	cg15212295	1.05806
Hamilton et al. 2019	cg22753661	0.420547
Hamilton et al. 2019	cg20698421	-1.04278
Hamilton et al. 2019	cg09825979	-1.76003
Hamilton et al. 2019	cg24168538	-0.183973
Hamilton et al. 2019	cg02301929	0.277856
Hamilton et al. 2019	cg24741158	-0.0534463
Hamilton et al. 2019	cg10810860	-2.27726
Hamilton et al. 2019	cg24738311	-0.76575
Hamilton et al. 2019	cg01285435	-0.244653
Hamilton et al. 2019	cg24089118	2.09802
Hamilton et al. 2019	cg15564619	-7.26457
Hamilton et al. 2019	cg13013644	0.461189
Hamilton et al. 2019	cg18046394	1.08193
Hamilton et al. 2019	cg06838877	-0.237578
Hamilton et al. 2019	cg27297025	0.284979
Hamilton et al. 2019	cg09238801	-2.37943
Hamilton et al. 2019	cg19070138	-0.242636
Hamilton et al. 2019	cg14435720	0.56757
Hamilton et al. 2019	cg25950235	-0.450508
Hamilton et al. 2019	cg14375779	2.59426
Hamilton et al. 2019	cg25623774	0.988716
Hamilton et al. 2019	cg26878209	0.00817504
Hamilton et al. 2019	cg25864024	-4.07825
Hamilton et al. 2019	cg07149296	-0.265217
Hamilton et al. 2019	cg03318904	2.45739
Hamilton et al. 2019	cg05047209	-0.200808
Hamilton et al. 2019	cg05978154	4.54122
Hamilton et al. 2019	cg05635807	-3.92646
Hamilton et al. 2019	cg11388320	0.779632
Hamilton et al. 2019	cg14351767	-0.356782
Hamilton et al. 2019	cg27414571	2.11752
Hamilton et al. 2019	cg11832534	1.1917
Hamilton et al. 2019	cg00592643	-0.505763
Hamilton et al. 2019	cg23051272	-1.43734
Hamilton et al. 2019	cg27307781	0.0603225
Hamilton et al. 2019	cg18728264	0.664795
Hamilton et al. 2019	cg25664220	-0.300752
Hamilton et al. 2019	cg26119090	-2.03542
Hamilton et al. 2019	cg17763354	1.17328
Hamilton et al. 2019	cg14248370	1.47389
Hamilton et al. 2019	cg07695835	1.71274
Hamilton et al. 2019	cg26418881	-1.76101
Hamilton et al. 2019	cg17766560	-2.25214
Hamilton et al. 2019	cg09537553	2.23397
Hamilton et al. 2019	cg07729082	8.70871
Hamilton et al. 2019	cg07769588	4.65662
Hamilton et al. 2019	cg25599475	-6.7299
Hamilton et al. 2019	cg27239981	-1.03121
Hamilton et al. 2019	cg16200531	0.0930177
Hamilton et al. 2019	cg08264835	-0.356414
Hamilton et al. 2019	cg12307333	0.943804
Hamilton et al. 2019	cg27379240	-0.0179087
Hamilton et al. 2019	cg16347317	2.95118
Hamilton et al. 2019	cg00800141	-0.120068
Hamilton et al. 2019	cg25221975	0.327512
Hamilton et al. 2019	cg07839457	0.444048
Hamilton et al. 2019	cg06898549	2.96633
Hamilton et al. 2019	cg05991220	-2.1029
Hamilton et al. 2019	cg19574514	-0.154631
Hamilton et al. 2019	cg13824500	-0.235482
Hamilton et al. 2019	cg01831904	-0.593389
Hamilton et al. 2019	cg11433866	0.202697
Hamilton et al. 2019	cg16544989	1.07077
Hamilton et al. 2019	cg06059461	-0.104064
Hamilton et al. 2019	cg15742245	0.603984
Hamilton et al. 2019	cg15721584	1.21885
Hamilton et al. 2019	cg12724357	-2.29959
Hamilton et al. 2019	cg10768690	0.0521931
Hamilton et al. 2019	cg14906103	-0.0905893
Hamilton et al. 2019	cg25001190	-3.19992
Hamilton et al. 2019	cg16040995	-0.59021
Hamilton et al. 2019	cg17501210	-2.39446
Hamilton et al. 2019	cg08051604	1.23493
Hamilton et al. 2019	cg01932197	-0.268358
Hamilton et al. 2019	cg05304729	5.25869
Hamilton et al. 2019	cg14870271	1.96807
Hamilton et al. 2019	cg09455823	0.114226
Hamilton et al. 2019	cg21230162	-0.154784
Hamilton et al. 2019	cg20264543	0.27587
Hamilton et al. 2019	cg26836402	0.312213
Hamilton et al. 2019	cg25095973	-0.691333
Hamilton et al. 2019	cg22283925	0.0609657
Hamilton et al. 2019	cg15050310	-1.93823
Hamilton et al. 2019	cg01787285	-1.19765
Hamilton et al. 2019	cg15990972	1.3814
Hamilton et al. 2019	cg10593400	0.0043873
Hamilton et al. 2019	cg25276412	1.28875
Hamilton et al. 2019	cg00791764	0.244176
Hamilton et al. 2019	cg09554443	-4.29268
Hamilton et al. 2019	cg06233376	-0.130624
Hamilton et al. 2019	cg19743168	0.192762
Hamilton et al. 2019	cg26879386	0.00497942
Hamilton et al. 2019	cg05418719	-3.63853
Hamilton et al. 2019	cg20722088	1.3897
Hamilton et al. 2019	cg25456477	-0.480776
Hamilton et al. 2019	cg04842352	0.796884
Hamilton et al. 2019	cg27220934	0.102669
Hamilton et al. 2019	cg08223357	0.0224026
Hamilton et al. 2019	cg23691223	0.141701
Hamilton et al. 2019	cg11955878	-0.124551
Hamilton et al. 2019	cg01260308	-0.968668
Hamilton et al. 2019	cg07787614	-1.10416
Hamilton et al. 2019	cg00478435	-0.233957
Hamilton et al. 2019	cg09831562	0.187169
Hamilton et al. 2019	cg16346065	1.66852
Hamilton et al. 2019	cg01407477	1.08657
Hamilton et al. 2019	cg03607951	0.495324
Hamilton et al. 2019	cg01025883	1.10473
Hamilton et al. 2019	cg16624367	-0.544447
Hamilton et al. 2019	cg22488164	0.671478
Hamilton et al. 2019	cg15572745	-0.326475
Hamilton et al. 2019	cg15551881	0.0592427
Hamilton et al. 2019	cg18011760	3.26408
Hamilton et al. 2019	cg00574958	-44.1035
Hamilton et al. 2019	cg16253115	-0.253443
Hamilton et al. 2019	cg00413403	-0.0372983
Hamilton et al. 2019	cg27200895	1.43139
Hamilton et al. 2019	cg12287936	-0.837773
Hamilton et al. 2019	cg23235497	0.203203
Hamilton et al. 2019	cg26841647	0.95855
Hamilton et al. 2019	cg06354975	0.648188
Hamilton et al. 2019	cg21248987	0.00807656
Hamilton et al. 2019	cg02780017	5.44998
Hamilton et al. 2019	cg13854341	-0.0306697
Hamilton et al. 2019	cg09050331	0.447583
Hamilton et al. 2019	cg16663980	2.46643
Hamilton et al. 2019	cg17071045	0.219665
Hamilton et al. 2019	cg17901584	-5.57415
Hamilton et al. 2019	cg01350680	1.67255
Hamilton et al. 2019	cg05396897	0.961273
Hamilton et al. 2019	cg08309687	-1.42325
Hamilton et al. 2019	cg04065210	-1.56112
Hamilton et al. 2019	cg26134737	-0.20539
Hamilton et al. 2019	cg10581837	-2.13629
Hamilton et al. 2019	cg00227156	-0.368343
Hamilton et al. 2019	cg06039489	0.207845
Hamilton et al. 2019	cg03173502	-1.30511
Hamilton et al. 2019	cg07907506	-0.62997
Hamilton et al. 2019	cg19373099	3.01084
Hamilton et al. 2019	cg19200953	0.0075743
Hamilton et al. 2019	cg07068616	1.26216
Hamilton et al. 2019	cg04701505	-0.821525
Hamilton et al. 2019	cg14150666	0.869981
Hamilton et al. 2019	cg04602747	-0.270474
Hamilton et al. 2019	cg07814318	3.1261
Hamilton et al. 2019	cg06688770	-0.401336
Hamilton et al. 2019	cg23296006	-1.26523
Hamilton et al. 2019	cg06690548	-2.89564
Hamilton et al. 2019	cg02701024	-0.0520685
Hamilton et al. 2019	cg05681560	-0.0553159
Hamilton et al. 2019	cg03563354	-0.00201843
Hamilton et al. 2019	cg15234627	-0.383432
Hamilton et al. 2019	cg08120210	1.14225
Hamilton et al. 2019	cg08492238	-0.0619374
Hamilton et al. 2019	cg06533408	-1.0978
Hamilton et al. 2019	cg25876443	-0.035808
Hamilton et al. 2019	cg06686226	0.968054
Hamilton et al. 2019	cg23263057	-0.102848
Hamilton et al. 2019	cg18865832	0.600922
Hamilton et al. 2019	cg10191240	-0.000295106
Hamilton et al. 2019	cg09823288	-1.50396
Hamilton et al. 2019	cg25984034	0.577106
Hamilton et al. 2019	cg13772414	1.32393
Hamilton et al. 2019	cg23174406	-0.0424767
Hamilton et al. 2019	cg23850913	-2.3071
Hamilton et al. 2019	cg26475594	-1.53519
Hamilton et al. 2019	cg08346820	-0.267613
Hamilton et al. 2019	cg01045132	0.225728
Hamilton et al. 2019	cg18181703	-1.94973
Hamilton et al. 2019	cg11586570	-0.558604
Hamilton et al. 2019	cg14476101	-0.730285
Hamilton et al. 2019	cg20411127	-1.12819
Hamilton et al. 2019	cg14879065	-0.632603
Hamilton et al. 2019	cg00498211	-0.343556
Hamilton et al. 2019	cg26855724	1.03791
Hamilton et al. 2019	cg08782510	0.158903
Hamilton et al. 2019	cg01847441	0.214113
Hamilton et al. 2019	cg27076113	-0.0964833
Hamilton et al. 2019	cg14503564	0.622814
Hamilton et al. 2019	cg23953831	0.113345
Hamilton et al. 2019	cg05850870	-0.00854758
Hamilton et al. 2019	cg00701951	-0.0150934
Hamilton et al. 2019	cg23758309	0.106948
Hamilton et al. 2019	cg08726900	-1.37529
Hamilton et al. 2019	cg06086933	0.425995
Hamilton et al. 2019	cg11202345	1.84315
Hamilton et al. 2019	cg26882164	1.08841
Hamilton et al. 2019	cg26463170	-0.47029
Hamilton et al. 2019	cg17928883	0.407141
Hamilton et al. 2019	cg25158622	5.47585
Hamilton et al. 2019	cg07804888	-0.0769074
Hamilton et al. 2019	cg00475456	-0.494235
Hamilton et al. 2019	cg01004682	0.00502535
Hamilton et al. 2019	cg18281842	-0.188527
Hamilton et al. 2019	cg17061862	-1.71933
Hamilton et al. 2019	cg08548559	-3.12012
Hamilton et al. 2019	cg24550026	-0.338936
Hamilton et al. 2019	cg19025461	0.135481
Hamilton et al. 2019	cg06500161	18.1909
Hamilton et al. 2019	cg14644378	-0.296146
Hamilton et al. 2019	cg05468843	7.31356
Hamilton et al. 2019	cg02650017	-3.50304
Hamilton et al. 2019	cg15195495	1.5209
Hamilton et al. 2019	cg12751644	0.0141964
Hamilton et al. 2019	cg07739215	0.269048
Hamilton et al. 2019	cg17871993	0.62725
Hamilton et al. 2019	cg19962424	1.78855
Hamilton et al. 2019	cg17307558	1.7131
Hamilton et al. 2019	cg21429551	-1.80366
Hamilton et al. 2019	cg23719516	0.892391
Hamilton et al. 2019	cg14681171	-0.524318
Hamilton et al. 2019	cg16073143	0.11005
Hamilton et al. 2019	cg12366685	-1.31241
Hamilton et al. 2019	cg02714303	-0.594984
Hamilton et al. 2019	cg15512289	1.83684
Hamilton et al. 2019	cg19918549	0.282476
Hamilton et al. 2019	cg09349128	-5.00435
Hamilton et al. 2019	cg18280758	-0.947226
Hamilton et al. 2019	cg20099005	2.2934
Hamilton et al. 2019	cg26804423	0.0465685
Hamilton et al. 2019	cg09560533	0.0492693
Hamilton et al. 2019	cg04577162	3.13734
Hamilton et al. 2019	cg14973421	-0.368639
Hamilton et al. 2019	cg25839724	0.547856
Hamilton et al. 2019	cg01682784	-0.181149
Hamilton et al. 2019	cg18680181	-0.217449
Hamilton et al. 2019	cg15871086	0.107668
Hamilton et al. 2019	cg10871120	0.0377517
Hamilton et al. 2019	cg22103219	-0.082413
Hamilton et al. 2019	cg08256088	5.47296
Hamilton et al. 2019	cg27001894	0.17028
Hamilton et al. 2019	cg26950531	-7.68142

## Sheet: McCartney et al. 2018
Study	CpGs	Coefficient
McCartney et al. 2018	cg06500161	0.446552
McCartney et al. 2018	cg06192883	0.272991
McCartney et al. 2018	cg22130834	0.26879
McCartney et al. 2018	cg25158622	0.267746
McCartney et al. 2018	cg06822952	0.266458
McCartney et al. 2018	cg12216054	0.26495
McCartney et al. 2018	cg05468843	0.228349
McCartney et al. 2018	cg26033520	0.223509
McCartney et al. 2018	cg09249494	0.188267
McCartney et al. 2018	cg17287155	0.180714
McCartney et al. 2018	cg10144104	0.180543
McCartney et al. 2018	cg07814318	0.180099
McCartney et al. 2018	cg18752987	0.176187
McCartney et al. 2018	cg19338222	0.173542
McCartney et al. 2018	cg14712058	0.162539
McCartney et al. 2018	cg09037581	0.161725
McCartney et al. 2018	cg03546163	0.151126
McCartney et al. 2018	cg13556604	0.149472
McCartney et al. 2018	cg11202345	0.145424
McCartney et al. 2018	cg26542214	0.142402
McCartney et al. 2018	cg11347311	0.142022
McCartney et al. 2018	cg15574924	0.140021
McCartney et al. 2018	cg24687805	0.132165
McCartney et al. 2018	cg24009074	0.131993
McCartney et al. 2018	cg02810156	0.131219
McCartney et al. 2018	cg02780017	0.127236
McCartney et al. 2018	cg18896032	0.127206
McCartney et al. 2018	cg12025996	0.127187
McCartney et al. 2018	cg16544989	0.126284
McCartney et al. 2018	cg20054939	0.125628
McCartney et al. 2018	cg02754722	0.124
McCartney et al. 2018	cg16663980	0.123263
McCartney et al. 2018	cg06221680	0.12304
McCartney et al. 2018	cg15144153	0.120526
McCartney et al. 2018	cg05088677	0.11957
McCartney et al. 2018	cg14870271	0.118314
McCartney et al. 2018	cg27567587	0.115524
McCartney et al. 2018	cg06898549	0.114331
McCartney et al. 2018	cg03353885	0.111899
McCartney et al. 2018	cg02436272	0.110056
McCartney et al. 2018	cg10549986	0.10971
McCartney et al. 2018	cg13152952	0.109044
McCartney et al. 2018	cg22252970	0.10767
McCartney et al. 2018	cg23079012	0.107668
McCartney et al. 2018	cg01757206	0.105003
McCartney et al. 2018	cg01495521	0.102554
McCartney et al. 2018	cg18090064	0.1016
McCartney et al. 2018	cg07346648	0.101161
McCartney et al. 2018	cg03043665	0.101159
McCartney et al. 2018	cg18708960	0.100818
McCartney et al. 2018	cg07069089	0.100313
McCartney et al. 2018	cg19519737	0.0997702
McCartney et al. 2018	cg07808661	0.0989782
McCartney et al. 2018	cg11024682	0.0958605
McCartney et al. 2018	cg20793665	0.0955644
McCartney et al. 2018	cg02595681	0.092664
McCartney et al. 2018	cg13837295	0.0892306
McCartney et al. 2018	cg15138339	0.0886895
McCartney et al. 2018	cg10927968	0.0886003
McCartney et al. 2018	cg17763354	0.0884654
McCartney et al. 2018	cg27314669	0.0878302
McCartney et al. 2018	cg26614970	0.0875493
McCartney et al. 2018	cg04176585	0.0861765
McCartney et al. 2018	cg14246703	0.0859371
McCartney et al. 2018	cg07729082	0.0857956
McCartney et al. 2018	cg17086398	0.0855422
McCartney et al. 2018	cg22488164	0.0851791
McCartney et al. 2018	cg15512289	0.0843539
McCartney et al. 2018	cg14775504	0.0843483
McCartney et al. 2018	cg17823321	0.0841158
McCartney et al. 2018	cg04739306	0.0839106
McCartney et al. 2018	cg14414971	0.0822728
McCartney et al. 2018	cg18011760	0.0811121
McCartney et al. 2018	cg03173827	0.080885
McCartney et al. 2018	cg15408889	0.0795801
McCartney et al. 2018	cg24088496	0.0785024
McCartney et al. 2018	cg04833017	0.0776914
McCartney et al. 2018	cg14435720	0.0772691
McCartney et al. 2018	cg08737094	0.0756964
McCartney et al. 2018	cg13523713	0.073982
McCartney et al. 2018	cg23730436	0.0737663
McCartney et al. 2018	cg17071045	0.073343
McCartney et al. 2018	cg22173752	0.0728502
McCartney et al. 2018	cg18853935	0.072749
McCartney et al. 2018	cg26836402	0.072478
McCartney et al. 2018	cg09207578	0.0721502
McCartney et al. 2018	cg27414571	0.0721248
McCartney et al. 2018	cg15871086	0.0716374
McCartney et al. 2018	cg05229355	0.0698455
McCartney et al. 2018	cg11927233	0.0692826
McCartney et al. 2018	cg05304729	0.0686479
McCartney et al. 2018	cg09537553	0.0685815
McCartney et al. 2018	cg02415779	0.0681299
McCartney et al. 2018	cg08051604	0.0676446
McCartney et al. 2018	cg26983874	0.0669419
McCartney et al. 2018	cg17662369	0.066775
McCartney et al. 2018	cg09053902	0.0666792
McCartney et al. 2018	cg19918549	0.0652947
McCartney et al. 2018	cg27297025	0.0647539
McCartney et al. 2018	cg09679945	0.0646015
McCartney et al. 2018	cg15551881	0.063651
McCartney et al. 2018	cg01845244	0.0632255
McCartney et al. 2018	cg07769588	0.0628149
McCartney et al. 2018	cg27243685	0.0623998
McCartney et al. 2018	cg10698984	0.0606883
McCartney et al. 2018	cg25839724	0.0606604
McCartney et al. 2018	cg03636183	0.0604126
McCartney et al. 2018	cg09848445	0.059283
McCartney et al. 2018	cg17485681	0.0580813
McCartney et al. 2018	cg17871993	0.0573612
McCartney et al. 2018	cg13916516	0.0571206
McCartney et al. 2018	cg03234777	0.0570643
McCartney et al. 2018	cg00801868	0.0568627
McCartney et al. 2018	cg24033122	0.0562018
McCartney et al. 2018	cg10832495	0.0560947
McCartney et al. 2018	cg09697999	0.0537957
McCartney et al. 2018	cg14170545	0.0525455
McCartney et al. 2018	cg08415417	0.051298
McCartney et al. 2018	cg20103150	0.0510198
McCartney et al. 2018	cg04221794	0.0507862
McCartney et al. 2018	cg00785522	0.0505725
McCartney et al. 2018	cg16407699	0.0500514
McCartney et al. 2018	cg00799631	0.0495523
McCartney et al. 2018	cg03527353	0.0491964
McCartney et al. 2018	cg21587837	0.0488037
McCartney et al. 2018	cg04992974	0.0486606
McCartney et al. 2018	cg10426464	0.0482121
McCartney et al. 2018	cg26041493	0.0482089
McCartney et al. 2018	cg14236957	0.0475945
McCartney et al. 2018	cg10824187	0.0475672
McCartney et al. 2018	cg26066277	0.0473828
McCartney et al. 2018	cg00848480	0.0464241
McCartney et al. 2018	cg23630878	0.0464085
McCartney et al. 2018	cg03985801	0.0457598
McCartney et al. 2018	cg07310677	0.0456937
McCartney et al. 2018	cg02346342	0.0454392
McCartney et al. 2018	cg17733447	0.0451095
McCartney et al. 2018	cg02811067	0.0449192
McCartney et al. 2018	cg09357276	0.0448304
McCartney et al. 2018	cg25134909	0.0446441
McCartney et al. 2018	cg09171692	0.0440575
McCartney et al. 2018	cg17068236	0.0440506
McCartney et al. 2018	cg07839457	0.0435123
McCartney et al. 2018	cg26403843	0.0433784
McCartney et al. 2018	cg08024316	0.0428393
McCartney et al. 2018	cg21825757	0.0427116
McCartney et al. 2018	cg25731074	0.0425717
McCartney et al. 2018	cg19881557	0.042522
McCartney et al. 2018	cg02843237	0.0424862
McCartney et al. 2018	cg14792160	0.0418224
McCartney et al. 2018	cg11152825	0.0416558
McCartney et al. 2018	cg01760756	0.0412863
McCartney et al. 2018	cg06572904	0.0408664
McCartney et al. 2018	cg24910161	0.0408339
McCartney et al. 2018	cg14186846	0.0405172
McCartney et al. 2018	cg17024258	0.0403859
McCartney et al. 2018	cg22376081	0.03994
McCartney et al. 2018	cg09672440	0.0398571
McCartney et al. 2018	cg06893537	0.0395052
McCartney et al. 2018	cg06422039	0.039324
McCartney et al. 2018	cg20286203	0.0385708
McCartney et al. 2018	cg23744638	0.0385396
McCartney et al. 2018	cg08223357	0.0383085
McCartney et al. 2018	cg00533923	0.0383001
McCartney et al. 2018	cg17307558	0.0382809
McCartney et al. 2018	cg14777903	0.0382135
McCartney et al. 2018	cg17546721	0.0381072
McCartney et al. 2018	cg13123009	0.0376628
McCartney et al. 2018	cg04816311	0.0375002
McCartney et al. 2018	cg09117114	0.0370236
McCartney et al. 2018	cg15694127	0.0369375
McCartney et al. 2018	cg25623721	0.0368412
McCartney et al. 2018	cg14660446	0.0366319
McCartney et al. 2018	cg20318217	0.0365579
McCartney et al. 2018	cg15488009	0.0361743
McCartney et al. 2018	cg18815120	0.0359858
McCartney et al. 2018	cg17586094	0.0357048
McCartney et al. 2018	cg22138327	0.0356693
McCartney et al. 2018	cg02504211	0.035617
McCartney et al. 2018	cg19998151	0.0355521
McCartney et al. 2018	cg03607951	0.0353498
McCartney et al. 2018	cg09290735	0.0352176
McCartney et al. 2018	cg08666915	0.0350388
McCartney et al. 2018	cg15092239	0.0345652
McCartney et al. 2018	cg11537406	0.0342729
McCartney et al. 2018	cg02415963	0.0340627
McCartney et al. 2018	cg08104563	0.0336552
McCartney et al. 2018	cg18926409	0.0336051
McCartney et al. 2018	cg27306038	0.0335606
McCartney et al. 2018	cg16113433	0.0335016
McCartney et al. 2018	cg04235519	0.0334462
McCartney et al. 2018	cg03407441	0.0330363
McCartney et al. 2018	cg06423425	0.0326195
McCartney et al. 2018	cg14955916	0.0324474
McCartney et al. 2018	cg06260077	0.0323718
McCartney et al. 2018	cg25221975	0.0321455
McCartney et al. 2018	cg03210340	0.0319471
McCartney et al. 2018	cg13008301	0.0317708
McCartney et al. 2018	cg06070592	0.0314302
McCartney et al. 2018	cg06492144	0.0312125
McCartney et al. 2018	cg04413644	0.0303569
McCartney et al. 2018	cg15571561	0.0302507
McCartney et al. 2018	cg12109170	0.0301899
McCartney et al. 2018	cg21248987	0.0299939
McCartney et al. 2018	cg02031423	0.0297167
McCartney et al. 2018	cg05312353	0.029538
McCartney et al. 2018	cg18046394	0.0295034
McCartney et al. 2018	cg24670383	0.0291851
McCartney et al. 2018	cg05575921	0.0290884
McCartney et al. 2018	cg18647449	0.0290795
McCartney et al. 2018	cg23436703	0.0288647
McCartney et al. 2018	cg26690034	0.0286591
McCartney et al. 2018	cg01045132	0.028631
McCartney et al. 2018	cg21780326	0.0283434
McCartney et al. 2018	cg05415285	0.0280968
McCartney et al. 2018	cg12791010	0.0280945
McCartney et al. 2018	cg23284245	0.0280544
McCartney et al. 2018	cg17500119	0.0278765
McCartney et al. 2018	cg02337614	0.0278128
McCartney et al. 2018	cg07685736	0.0276333
McCartney et al. 2018	cg20718214	0.0276238
McCartney et al. 2018	cg01435791	0.0276206
McCartney et al. 2018	cg22814023	0.0273239
McCartney et al. 2018	cg22172115	0.0269563
McCartney et al. 2018	cg07471614	0.026929
McCartney et al. 2018	cg23719516	0.0268003
McCartney et al. 2018	cg11254439	0.02634
McCartney et al. 2018	cg12219531	0.0260378
McCartney et al. 2018	cg11109845	0.0260209
McCartney et al. 2018	cg14505161	0.0260114
McCartney et al. 2018	cg01400685	0.0257823
McCartney et al. 2018	cg21432842	0.0257451
McCartney et al. 2018	cg25037335	0.0254346
McCartney et al. 2018	cg04196119	0.0251444
McCartney et al. 2018	cg18923472	0.0250612
McCartney et al. 2018	cg25262528	0.0248842
McCartney et al. 2018	cg10602537	0.024856
McCartney et al. 2018	cg25863070	0.0248465
McCartney et al. 2018	cg00087067	0.0248433
McCartney et al. 2018	cg23093692	0.0248123
McCartney et al. 2018	cg00134539	0.0247386
McCartney et al. 2018	cg13387113	0.024193
McCartney et al. 2018	cg05189291	0.0240712
McCartney et al. 2018	cg17154935	0.0235791
McCartney et al. 2018	cg26160945	0.0233246
McCartney et al. 2018	cg21733098	0.0230615
McCartney et al. 2018	cg22275864	0.0229175
McCartney et al. 2018	cg24579218	0.0227999
McCartney et al. 2018	cg07695835	0.0225144
McCartney et al. 2018	cg19774425	0.0222975
McCartney et al. 2018	cg06531741	0.022285
McCartney et al. 2018	cg22753661	0.0220134
McCartney et al. 2018	cg10817045	0.021645
McCartney et al. 2018	cg09831562	0.0215944
McCartney et al. 2018	cg18933685	0.0214314
McCartney et al. 2018	cg17989428	0.0213129
McCartney et al. 2018	cg17448192	0.0211543
McCartney et al. 2018	cg07201319	0.0211055
McCartney et al. 2018	cg17295878	0.0210099
McCartney et al. 2018	cg03920003	0.0209068
McCartney et al. 2018	cg24905316	0.020889
McCartney et al. 2018	cg20288588	0.0208661
McCartney et al. 2018	cg15847996	0.02052
McCartney et al. 2018	cg13275603	0.020448
McCartney et al. 2018	cg08377000	0.0203796
McCartney et al. 2018	cg20902758	0.020301
McCartney et al. 2018	cg12178578	0.0201276
McCartney et al. 2018	cg26989202	0.0199504
McCartney et al. 2018	cg22978087	0.0199097
McCartney et al. 2018	cg06644515	0.0198984
McCartney et al. 2018	cg25223623	0.019792
McCartney et al. 2018	cg09050331	0.0195791
McCartney et al. 2018	cg11988591	0.0195518
McCartney et al. 2018	cg00094036	0.0195425
McCartney et al. 2018	cg14127188	0.019519
McCartney et al. 2018	cg00976097	0.0194853
McCartney et al. 2018	cg03359964	0.0193037
McCartney et al. 2018	cg15883094	0.0192506
McCartney et al. 2018	cg05978154	0.0192344
McCartney et al. 2018	cg13959647	0.0191283
McCartney et al. 2018	cg02025737	0.0191037
McCartney et al. 2018	cg11817899	0.0190846
McCartney et al. 2018	cg04042861	0.0190723
McCartney et al. 2018	cg19962424	0.0189502
McCartney et al. 2018	cg27471124	0.0189474
McCartney et al. 2018	cg12279518	0.0183348
McCartney et al. 2018	cg22015277	0.0182263
McCartney et al. 2018	cg02544002	0.0182022
McCartney et al. 2018	cg13125072	0.0181218
McCartney et al. 2018	cg19256474	0.0178437
McCartney et al. 2018	cg21485120	0.0177987
McCartney et al. 2018	cg06650255	0.0175016
McCartney et al. 2018	cg27298324	0.0174992
McCartney et al. 2018	cg02804100	0.0174522
McCartney et al. 2018	cg21053741	0.0172886
McCartney et al. 2018	cg24993990	0.0172816
McCartney et al. 2018	cg25921813	0.0170205
McCartney et al. 2018	cg25459280	0.0169858
McCartney et al. 2018	cg06842989	0.0168249
McCartney et al. 2018	cg02208432	0.0168192
McCartney et al. 2018	cg01736243	0.0168159
McCartney et al. 2018	cg02016195	0.0167905
McCartney et al. 2018	cg21142033	0.0166863
McCartney et al. 2018	cg22287067	0.0164035
McCartney et al. 2018	cg01526748	0.0163106
McCartney et al. 2018	cg27001894	0.0160227
McCartney et al. 2018	cg01818539	0.015666
McCartney et al. 2018	cg06673794	0.0156469
McCartney et al. 2018	cg12395284	0.0155743
McCartney et al. 2018	cg04842352	0.0155452
McCartney et al. 2018	cg02136620	0.0154843
McCartney et al. 2018	cg02927870	0.0154163
McCartney et al. 2018	cg07043025	0.0151779
McCartney et al. 2018	cg27307781	0.0151442
McCartney et al. 2018	cg27502457	0.0150694
McCartney et al. 2018	cg26839512	0.0150669
McCartney et al. 2018	cg01177167	0.0150548
McCartney et al. 2018	cg13809095	0.0146642
McCartney et al. 2018	cg01063413	0.0146561
McCartney et al. 2018	cg22772440	0.0145991
McCartney et al. 2018	cg07739215	0.0145052
McCartney et al. 2018	cg25513610	0.0144406
McCartney et al. 2018	cg07150862	0.0142837
McCartney et al. 2018	cg11382945	0.0142253
McCartney et al. 2018	cg16200531	0.0142207
McCartney et al. 2018	cg09066883	0.0141285
McCartney et al. 2018	cg14383174	0.014077
McCartney et al. 2018	cg15250797	0.014056
McCartney et al. 2018	cg21483311	0.0140142
McCartney et al. 2018	cg16921285	0.0140115
McCartney et al. 2018	cg10869879	0.014011
McCartney et al. 2018	cg12686110	0.0138948
McCartney et al. 2018	cg05991534	0.0138906
McCartney et al. 2018	cg11708495	0.01385
McCartney et al. 2018	cg11941630	0.0138291
McCartney et al. 2018	cg04301738	0.0137723
McCartney et al. 2018	cg12456799	0.0137653
McCartney et al. 2018	cg23956260	0.0137207
McCartney et al. 2018	cg15423357	0.0137195
McCartney et al. 2018	cg09451427	0.0134765
McCartney et al. 2018	cg27546840	0.013459
McCartney et al. 2018	cg20904489	0.0134489
McCartney et al. 2018	cg24369728	0.0133952
McCartney et al. 2018	cg26125956	0.0133453
McCartney et al. 2018	cg18576374	0.0130906
McCartney et al. 2018	cg00893603	0.0130358
McCartney et al. 2018	cg17112155	0.0130237
McCartney et al. 2018	cg02353258	0.0128916
McCartney et al. 2018	cg18728264	0.0128033
McCartney et al. 2018	cg11453343	0.0127837
McCartney et al. 2018	cg15650209	0.0126452
McCartney et al. 2018	cg00347563	0.0126055
McCartney et al. 2018	cg19359333	0.0125913
McCartney et al. 2018	cg09187007	0.012375
McCartney et al. 2018	cg27200895	0.0123628
McCartney et al. 2018	cg01542019	0.0123531
McCartney et al. 2018	cg18832247	0.0122811
McCartney et al. 2018	cg16639665	0.0122629
McCartney et al. 2018	cg20821566	0.0120954
McCartney et al. 2018	cg23867718	0.0120661
McCartney et al. 2018	cg12897067	0.0119765
McCartney et al. 2018	cg04494136	0.0119649
McCartney et al. 2018	cg22930808	0.0119604
McCartney et al. 2018	cg05294930	0.0119276
McCartney et al. 2018	cg01025883	0.0117768
McCartney et al. 2018	cg15726045	0.0117578
McCartney et al. 2018	cg11735308	0.011575
McCartney et al. 2018	cg19711530	0.0114534
McCartney et al. 2018	cg06069861	0.0113876
McCartney et al. 2018	cg03923277	0.011206
McCartney et al. 2018	cg06086933	0.0111935
McCartney et al. 2018	cg25023043	0.0110946
McCartney et al. 2018	cg24166814	0.010954
McCartney et al. 2018	cg18045515	0.010889
McCartney et al. 2018	cg03951603	0.0108401
McCartney et al. 2018	cg24410469	0.0108338
McCartney et al. 2018	cg21747090	0.0108012
McCartney et al. 2018	cg25215230	0.0107969
McCartney et al. 2018	cg00443946	0.0107521
McCartney et al. 2018	cg05274680	0.0105812
McCartney et al. 2018	cg15090036	0.0105085
McCartney et al. 2018	cg06249198	0.0104893
McCartney et al. 2018	cg09754272	0.0103258
McCartney et al. 2018	cg14170999	0.010325
McCartney et al. 2018	cg21130236	0.0100937
McCartney et al. 2018	cg23182840	0.0100565
McCartney et al. 2018	cg13460057	0.0099647
McCartney et al. 2018	cg26977944	0.00995893
McCartney et al. 2018	cg01407477	0.00972974
McCartney et al. 2018	cg05129050	0.00965426
McCartney et al. 2018	cg26456563	0.00962435
McCartney et al. 2018	cg24852442	0.00959953
McCartney et al. 2018	cg09226051	0.00958906
McCartney et al. 2018	cg11987759	0.00953055
McCartney et al. 2018	cg06148468	0.00924723
McCartney et al. 2018	cg25777212	0.0091616
McCartney et al. 2018	cg05682581	0.0091415
McCartney et al. 2018	cg08368123	0.00909427
McCartney et al. 2018	cg06179657	0.00873629
McCartney et al. 2018	cg13794588	0.00871437
McCartney et al. 2018	cg17866778	0.00869335
McCartney et al. 2018	cg13399544	0.00857998
McCartney et al. 2018	cg21322436	0.00853692
McCartney et al. 2018	cg08472795	0.00841047
McCartney et al. 2018	cg14285937	0.00827755
McCartney et al. 2018	cg08517131	0.00803551
McCartney et al. 2018	cg11078090	0.00796206
McCartney et al. 2018	cg04522045	0.0078902
McCartney et al. 2018	cg15709065	0.00785722
McCartney et al. 2018	cg21831463	0.00785371
McCartney et al. 2018	cg22382836	0.00766568
McCartney et al. 2018	cg24540710	0.00761592
McCartney et al. 2018	cg19515398	0.00759629
McCartney et al. 2018	cg23306089	0.00751983
McCartney et al. 2018	cg19476053	0.00749127
McCartney et al. 2018	cg27656459	0.0074854
McCartney et al. 2018	cg24606791	0.00744972
McCartney et al. 2018	cg22481535	0.00742744
McCartney et al. 2018	cg25535047	0.00732597
McCartney et al. 2018	cg01751802	0.007295
McCartney et al. 2018	cg10104252	0.00728769
McCartney et al. 2018	cg20451986	0.00720267
McCartney et al. 2018	cg08196968	0.00718198
McCartney et al. 2018	cg02902102	0.00714003
McCartney et al. 2018	cg14005211	0.00702614
McCartney et al. 2018	cg08286791	0.00699499
McCartney et al. 2018	cg02760293	0.00676814
McCartney et al. 2018	cg06775523	0.00675029
McCartney et al. 2018	cg10819350	0.00670728
McCartney et al. 2018	cg17514528	0.00670134
McCartney et al. 2018	cg14989243	0.00670122
McCartney et al. 2018	cg02473606	0.00667795
McCartney et al. 2018	cg11942242	0.00665993
McCartney et al. 2018	cg06543221	0.0066476
McCartney et al. 2018	cg02749887	0.00661058
McCartney et al. 2018	cg20583945	0.00638752
McCartney et al. 2018	cg09655876	0.00637333
McCartney et al. 2018	cg12031275	0.0063341
McCartney et al. 2018	cg03318695	0.00631314
McCartney et al. 2018	cg23505044	0.00615939
McCartney et al. 2018	cg06137123	0.00612977
McCartney et al. 2018	cg20783722	0.00601693
McCartney et al. 2018	cg18232235	0.00590247
McCartney et al. 2018	cg20722088	0.00580712
McCartney et al. 2018	cg03814957	0.00575964
McCartney et al. 2018	cg23781075	0.00556346
McCartney et al. 2018	cg11160908	0.00555685
McCartney et al. 2018	cg18886245	0.0053598
McCartney et al. 2018	cg22895231	0.00535273
McCartney et al. 2018	cg24564096	0.00534739
McCartney et al. 2018	cg17201651	0.0052187
McCartney et al. 2018	cg16154810	0.00517979
McCartney et al. 2018	cg02237629	0.00516783
McCartney et al. 2018	cg24545961	0.00515357
McCartney et al. 2018	cg09965384	0.00514543
McCartney et al. 2018	cg25648203	0.00513656
McCartney et al. 2018	cg13021333	0.0051318
McCartney et al. 2018	cg07216976	0.00511073
McCartney et al. 2018	cg00791764	0.00506857
McCartney et al. 2018	cg12414174	0.00505389
McCartney et al. 2018	cg06812822	0.00496735
McCartney et al. 2018	cg11900509	0.00482749
McCartney et al. 2018	cg00392155	0.00482128
McCartney et al. 2018	cg19211880	0.00479739
McCartney et al. 2018	cg07363131	0.00476546
McCartney et al. 2018	cg27263998	0.00474034
McCartney et al. 2018	cg00583426	0.00472827
McCartney et al. 2018	cg25117895	0.00466411
McCartney et al. 2018	cg26165660	0.00460369
McCartney et al. 2018	cg14094646	0.00456992
McCartney et al. 2018	cg18075691	0.00452595
McCartney et al. 2018	cg07632615	0.00441048
McCartney et al. 2018	cg16208084	0.00434204
McCartney et al. 2018	cg09636302	0.00431803
McCartney et al. 2018	cg10200291	0.00418493
McCartney et al. 2018	cg07517040	0.00418047
McCartney et al. 2018	cg22517485	0.00415557
McCartney et al. 2018	cg01301197	0.0041259
McCartney et al. 2018	cg01975495	0.00410289
McCartney et al. 2018	cg03037620	0.00408904
McCartney et al. 2018	cg08062118	0.00403388
McCartney et al. 2018	cg05104897	0.00401783
McCartney et al. 2018	cg05549655	0.00397046
McCartney et al. 2018	cg11229663	0.00395318
McCartney et al. 2018	cg17233127	0.00387216
McCartney et al. 2018	cg18007837	0.0038377
McCartney et al. 2018	cg15234845	0.00381892
McCartney et al. 2018	cg05780543	0.00378043
McCartney et al. 2018	cg00294538	0.00377016
McCartney et al. 2018	cg05275229	0.00376252
McCartney et al. 2018	cg00338928	0.00370698
McCartney et al. 2018	cg23235965	0.00358368
McCartney et al. 2018	cg27174787	0.00349333
McCartney et al. 2018	cg06009267	0.00347789
McCartney et al. 2018	cg04406436	0.00344284
McCartney et al. 2018	cg12076358	0.0034033
McCartney et al. 2018	cg26495575	0.00335999
McCartney et al. 2018	cg06992324	0.00328992
McCartney et al. 2018	cg26418147	0.00328345
McCartney et al. 2018	cg23691223	0.00326015
McCartney et al. 2018	cg14752227	0.00322349
McCartney et al. 2018	cg05176970	0.00320308
McCartney et al. 2018	cg26053697	0.00302695
McCartney et al. 2018	cg01520402	0.00301782
McCartney et al. 2018	cg02023728	0.0030147
McCartney et al. 2018	cg03867429	0.00297772
McCartney et al. 2018	cg01238435	0.00278544
McCartney et al. 2018	cg15429214	0.00278288
McCartney et al. 2018	cg00318519	0.00274734
McCartney et al. 2018	cg26749414	0.00260301
McCartney et al. 2018	cg16743070	0.00258776
McCartney et al. 2018	cg17815933	0.00257552
McCartney et al. 2018	cg19308769	0.00236791
McCartney et al. 2018	cg16709904	0.00236359
McCartney et al. 2018	cg02249577	0.0022919
McCartney et al. 2018	cg16415104	0.00227323
McCartney et al. 2018	cg02030270	0.00226989
McCartney et al. 2018	cg03856973	0.00223405
McCartney et al. 2018	cg18798446	0.00220546
McCartney et al. 2018	cg07817055	0.00216794
McCartney et al. 2018	cg25161029	0.00215499
McCartney et al. 2018	cg06718696	0.00215021
McCartney et al. 2018	cg01403030	0.00214383
McCartney et al. 2018	cg07642291	0.00214191
McCartney et al. 2018	cg08284593	0.00212365
McCartney et al. 2018	cg08802841	0.00210511
McCartney et al. 2018	cg11270656	0.00209589
McCartney et al. 2018	cg07414525	0.00208717
McCartney et al. 2018	cg03366574	0.00204357
McCartney et al. 2018	cg24617313	0.00196258
McCartney et al. 2018	cg04790923	0.00181631
McCartney et al. 2018	cg01317029	0.00180888
McCartney et al. 2018	cg26893861	0.00180456
McCartney et al. 2018	cg04551282	0.0016762
McCartney et al. 2018	cg10021924	0.00164505
McCartney et al. 2018	cg16865475	0.00161358
McCartney et al. 2018	cg26667550	0.00152636
McCartney et al. 2018	cg00376553	0.00147895
McCartney et al. 2018	cg00063077	0.00140735
McCartney et al. 2018	cg06906464	0.00135577
McCartney et al. 2018	cg10593400	0.0012923
McCartney et al. 2018	cg12371169	0.00128195
McCartney et al. 2018	cg07063559	0.00123672
McCartney et al. 2018	cg16895672	0.00118828
McCartney et al. 2018	cg08077234	0.00117229
McCartney et al. 2018	cg01072076	0.00115524
McCartney et al. 2018	cg04306992	0.00104281
McCartney et al. 2018	cg27570354	0.00103611
McCartney et al. 2018	cg06714981	0.00100941
McCartney et al. 2018	cg07947033	0.000979489
McCartney et al. 2018	cg23676956	0.000966109
McCartney et al. 2018	cg03981535	0.000823634
McCartney et al. 2018	cg09646197	0.000806323
McCartney et al. 2018	cg10596609	0.000784539
McCartney et al. 2018	cg06354975	0.000780042
McCartney et al. 2018	cg19815596	0.000684837
McCartney et al. 2018	cg08461247	0.000652278
McCartney et al. 2018	cg07833554	0.000624777
McCartney et al. 2018	cg00994804	0.000608186
McCartney et al. 2018	cg16214653	0.000604171
McCartney et al. 2018	cg01320491	0.000578602
McCartney et al. 2018	cg16307866	0.000437992
McCartney et al. 2018	cg16342193	0.00036052
McCartney et al. 2018	cg01767396	0.000314077
McCartney et al. 2018	cg05404459	0.000267751
McCartney et al. 2018	cg11544647	0.000123558
McCartney et al. 2018	cg02997497	0.000119662
McCartney et al. 2018	cg14035860	0.000114266
McCartney et al. 2018	cg11911679	0.000109039
McCartney et al. 2018	cg03553407	6.8936e-05
McCartney et al. 2018	cg20923605	4.82538e-05
McCartney et al. 2018	cg18010718	1.85518e-05
McCartney et al. 2018	cg21088460	8.88154e-06
McCartney et al. 2018	cg07760269	-1.61542e-05
McCartney et al. 2018	cg08666831	-2.38535e-05
McCartney et al. 2018	cg24953922	-4.72488e-05
McCartney et al. 2018	cg27380997	-4.9054e-05
McCartney et al. 2018	cg16924102	-5.97235e-05
McCartney et al. 2018	cg02206767	-0.000106558
McCartney et al. 2018	cg00930833	-0.000157666
McCartney et al. 2018	cg23206463	-0.000226948
McCartney et al. 2018	cg01802043	-0.000272981
McCartney et al. 2018	cg20848488	-0.000317441
McCartney et al. 2018	cg14317384	-0.000599791
McCartney et al. 2018	cg02938172	-0.000746081
McCartney et al. 2018	cg15160709	-0.000769418
McCartney et al. 2018	cg10700424	-0.000769429
McCartney et al. 2018	cg12829045	-0.000770804
McCartney et al. 2018	cg15656813	-0.000789716
McCartney et al. 2018	cg00596819	-0.000823264
McCartney et al. 2018	cg27569300	-0.000828018
McCartney et al. 2018	cg11185792	-0.000854824
McCartney et al. 2018	cg13520532	-0.000884479
McCartney et al. 2018	cg00166216	-0.000991409
McCartney et al. 2018	cg11248166	-0.00100284
McCartney et al. 2018	cg13164343	-0.00104496
McCartney et al. 2018	cg05482498	-0.00112412
McCartney et al. 2018	cg20157873	-0.00119515
McCartney et al. 2018	cg07048909	-0.00121193
McCartney et al. 2018	cg26440467	-0.00130005
McCartney et al. 2018	cg20351189	-0.00130944
McCartney et al. 2018	cg00102166	-0.001335
McCartney et al. 2018	cg22084182	-0.00134489
McCartney et al. 2018	cg20722129	-0.00137433
McCartney et al. 2018	cg26207766	-0.00163045
McCartney et al. 2018	cg15521792	-0.00164337
McCartney et al. 2018	cg09741902	-0.00174863
McCartney et al. 2018	cg18861572	-0.00177055
McCartney et al. 2018	cg19564367	-0.00180565
McCartney et al. 2018	cg02667103	-0.00181468
McCartney et al. 2018	cg17201227	-0.00198784
McCartney et al. 2018	cg17782954	-0.00212643
McCartney et al. 2018	cg15361291	-0.00215238
McCartney et al. 2018	cg04612667	-0.00227669
McCartney et al. 2018	cg23405152	-0.00232155
McCartney et al. 2018	cg09582351	-0.00239584
McCartney et al. 2018	cg01932197	-0.00241372
McCartney et al. 2018	cg14757228	-0.00246133
McCartney et al. 2018	cg07893512	-0.00252593
McCartney et al. 2018	cg24669602	-0.00259242
McCartney et al. 2018	cg14689595	-0.00269961
McCartney et al. 2018	cg04953552	-0.0027187
McCartney et al. 2018	cg04419610	-0.00277161
McCartney et al. 2018	cg20240347	-0.00278489
McCartney et al. 2018	cg05295671	-0.00281413
McCartney et al. 2018	cg20792208	-0.00284655
McCartney et al. 2018	cg23603057	-0.00288347
McCartney et al. 2018	cg00929798	-0.00293895
McCartney et al. 2018	cg10508778	-0.00299111
McCartney et al. 2018	cg08133062	-0.00302051
McCartney et al. 2018	cg04800816	-0.00307069
McCartney et al. 2018	cg08747963	-0.00312116
McCartney et al. 2018	cg07369606	-0.00312695
McCartney et al. 2018	cg00347620	-0.00314692
McCartney et al. 2018	cg13351143	-0.003259
McCartney et al. 2018	cg03363289	-0.00327381
McCartney et al. 2018	cg19939773	-0.00327726
McCartney et al. 2018	cg26077446	-0.00334521
McCartney et al. 2018	cg00567190	-0.00334569
McCartney et al. 2018	cg27504738	-0.00335983
McCartney et al. 2018	cg02272599	-0.00344862
McCartney et al. 2018	cg15470298	-0.00345931
McCartney et al. 2018	cg20471798	-0.00368703
McCartney et al. 2018	cg01144344	-0.00374629
McCartney et al. 2018	cg07264401	-0.00378452
McCartney et al. 2018	cg16836250	-0.00381778
McCartney et al. 2018	cg18346412	-0.00385804
McCartney et al. 2018	cg00476675	-0.00385954
McCartney et al. 2018	cg22205276	-0.00402207
McCartney et al. 2018	cg18844029	-0.00405607
McCartney et al. 2018	cg14161159	-0.00406028
McCartney et al. 2018	cg01011367	-0.00410899
McCartney et al. 2018	cg27327312	-0.004172
McCartney et al. 2018	cg18869127	-0.00423139
McCartney et al. 2018	cg08739651	-0.00424925
McCartney et al. 2018	cg15316508	-0.00447349
McCartney et al. 2018	cg19863411	-0.00450318
McCartney et al. 2018	cg15203566	-0.00457168
McCartney et al. 2018	cg23675485	-0.0046027
McCartney et al. 2018	cg05238741	-0.00462041
McCartney et al. 2018	cg13622450	-0.00462112
McCartney et al. 2018	cg18909295	-0.00473671
McCartney et al. 2018	cg08755224	-0.00474511
McCartney et al. 2018	cg19574514	-0.00503427
McCartney et al. 2018	cg25006249	-0.00511177
McCartney et al. 2018	cg04504478	-0.00516827
McCartney et al. 2018	cg17058475	-0.00521814
McCartney et al. 2018	cg17132030	-0.00540104
McCartney et al. 2018	cg04131969	-0.00540128
McCartney et al. 2018	cg25156843	-0.00547154
McCartney et al. 2018	cg09125623	-0.00553899
McCartney et al. 2018	cg07469402	-0.0055607
McCartney et al. 2018	cg24028120	-0.00556686
McCartney et al. 2018	cg27576485	-0.00557154
McCartney et al. 2018	cg26286839	-0.00569106
McCartney et al. 2018	cg24405700	-0.00571445
McCartney et al. 2018	cg13904562	-0.00571731
McCartney et al. 2018	cg03826252	-0.00577487
McCartney et al. 2018	cg09547025	-0.00580242
McCartney et al. 2018	cg26808510	-0.00581012
McCartney et al. 2018	cg00864916	-0.00582458
McCartney et al. 2018	cg05354971	-0.00596825
McCartney et al. 2018	cg05347794	-0.0061209
McCartney et al. 2018	cg20562220	-0.00616173
McCartney et al. 2018	cg18043514	-0.00619302
McCartney et al. 2018	cg11992621	-0.00630094
McCartney et al. 2018	cg13791092	-0.00634717
McCartney et al. 2018	cg17508302	-0.00643195
McCartney et al. 2018	cg06875488	-0.00644852
McCartney et al. 2018	cg03292675	-0.00649803
McCartney et al. 2018	cg05647197	-0.00661889
McCartney et al. 2018	cg25664381	-0.0066377
McCartney et al. 2018	cg09257020	-0.00668575
McCartney et al. 2018	cg04827223	-0.00672166
McCartney et al. 2018	cg05708512	-0.00678102
McCartney et al. 2018	cg11830096	-0.00680116
McCartney et al. 2018	cg02650017	-0.00681318
McCartney et al. 2018	cg27176264	-0.00689448
McCartney et al. 2018	cg21833184	-0.00693245
McCartney et al. 2018	cg03568305	-0.00697857
McCartney et al. 2018	cg27491398	-0.00698127
McCartney et al. 2018	cg15885274	-0.00709868
McCartney et al. 2018	cg18476766	-0.00720037
McCartney et al. 2018	cg15212369	-0.00723631
McCartney et al. 2018	cg19147129	-0.00723778
McCartney et al. 2018	cg06233815	-0.00730139
McCartney et al. 2018	cg22216157	-0.00744987
McCartney et al. 2018	cg03899215	-0.00746899
McCartney et al. 2018	cg18005896	-0.00761314
McCartney et al. 2018	cg24629356	-0.00767236
McCartney et al. 2018	cg06649165	-0.0077329
McCartney et al. 2018	cg11580493	-0.00776174
McCartney et al. 2018	cg01097384	-0.00776311
McCartney et al. 2018	cg16167624	-0.00784304
McCartney et al. 2018	cg03344031	-0.00796855
McCartney et al. 2018	cg25115537	-0.00799156
McCartney et al. 2018	cg09316347	-0.00800667
McCartney et al. 2018	cg09476154	-0.00820013
McCartney et al. 2018	cg13589810	-0.00836165
McCartney et al. 2018	cg03982831	-0.00837143
McCartney et al. 2018	cg08065963	-0.00845342
McCartney et al. 2018	cg14286514	-0.00855741
McCartney et al. 2018	cg05931423	-0.0087196
McCartney et al. 2018	cg21568145	-0.00874619
McCartney et al. 2018	cg24859945	-0.0088169
McCartney et al. 2018	cg11023668	-0.00893579
McCartney et al. 2018	cg07149296	-0.00898314
McCartney et al. 2018	cg24045875	-0.00919381
McCartney et al. 2018	cg09813769	-0.00931971
McCartney et al. 2018	cg03746015	-0.00932417
McCartney et al. 2018	cg17477052	-0.00934183
McCartney et al. 2018	cg03077533	-0.00934263
McCartney et al. 2018	cg16253115	-0.00953313
McCartney et al. 2018	cg00255882	-0.00957888
McCartney et al. 2018	cg01954140	-0.00965525
McCartney et al. 2018	cg22995959	-0.00968075
McCartney et al. 2018	cg20812318	-0.00974704
McCartney et al. 2018	cg13877915	-0.00991594
McCartney et al. 2018	cg15671450	-0.00996997
McCartney et al. 2018	cg20000602	-0.00999898
McCartney et al. 2018	cg20242280	-0.0100134
McCartney et al. 2018	cg21157721	-0.0102556
McCartney et al. 2018	cg07219955	-0.0103704
McCartney et al. 2018	cg24391982	-0.010519
McCartney et al. 2018	cg27379240	-0.0105623
McCartney et al. 2018	cg09222732	-0.0106844
McCartney et al. 2018	cg17608490	-0.0107948
McCartney et al. 2018	cg18598329	-0.0108675
McCartney et al. 2018	cg16701914	-0.011155
McCartney et al. 2018	cg15050310	-0.0111849
McCartney et al. 2018	cg08992172	-0.0111857
McCartney et al. 2018	cg21211039	-0.0113253
McCartney et al. 2018	cg27509642	-0.0114196
McCartney et al. 2018	cg22581187	-0.0114849
McCartney et al. 2018	cg17978425	-0.0115089
McCartney et al. 2018	cg23467747	-0.0115552
McCartney et al. 2018	cg05894754	-0.0117014
McCartney et al. 2018	cg06335918	-0.0118501
McCartney et al. 2018	cg21230162	-0.0118774
McCartney et al. 2018	cg06698844	-0.0119201
McCartney et al. 2018	cg01019876	-0.0121225
McCartney et al. 2018	cg04799120	-0.0121378
McCartney et al. 2018	cg26074100	-0.0121379
McCartney et al. 2018	cg27420889	-0.0121563
McCartney et al. 2018	cg26418881	-0.0121911
McCartney et al. 2018	cg19795338	-0.0123166
McCartney et al. 2018	cg00612905	-0.0124613
McCartney et al. 2018	cg21406518	-0.0125316
McCartney et al. 2018	cg25622896	-0.0125965
McCartney et al. 2018	cg15197657	-0.0126565
McCartney et al. 2018	cg16172240	-0.0127428
McCartney et al. 2018	cg23670630	-0.0129197
McCartney et al. 2018	cg12499235	-0.0130327
McCartney et al. 2018	cg20768326	-0.0130452
McCartney et al. 2018	cg14022022	-0.0131732
McCartney et al. 2018	cg03736795	-0.0132362
McCartney et al. 2018	cg21237133	-0.0133306
McCartney et al. 2018	cg27239981	-0.0133679
McCartney et al. 2018	cg18900914	-0.0133913
McCartney et al. 2018	cg00581043	-0.0134995
McCartney et al. 2018	cg23942311	-0.013513
McCartney et al. 2018	cg25204088	-0.0135547
McCartney et al. 2018	cg13941235	-0.0140389
McCartney et al. 2018	cg05119290	-0.014153
McCartney et al. 2018	cg21507987	-0.0141541
McCartney et al. 2018	cg26476939	-0.0142551
McCartney et al. 2018	cg09717927	-0.0142786
McCartney et al. 2018	cg25932869	-0.0145054
McCartney et al. 2018	cg05455729	-0.0145895
McCartney et al. 2018	cg07256668	-0.0147582
McCartney et al. 2018	cg26908328	-0.0149318
McCartney et al. 2018	cg00301762	-0.0149775
McCartney et al. 2018	cg21130861	-0.0151488
McCartney et al. 2018	cg16697775	-0.0151518
McCartney et al. 2018	cg26347746	-0.0152076
McCartney et al. 2018	cg02478379	-0.0153452
McCartney et al. 2018	cg17650747	-0.0153536
McCartney et al. 2018	cg26430023	-0.0154655
McCartney et al. 2018	cg01251548	-0.0154985
McCartney et al. 2018	cg25147604	-0.0156207
McCartney et al. 2018	cg20248822	-0.0156462
McCartney et al. 2018	cg09125127	-0.0156485
McCartney et al. 2018	cg03327570	-0.0156722
McCartney et al. 2018	cg02097604	-0.0158194
McCartney et al. 2018	cg01054478	-0.0158968
McCartney et al. 2018	cg12511214	-0.0159015
McCartney et al. 2018	cg14157435	-0.0159356
McCartney et al. 2018	cg14906103	-0.0162285
McCartney et al. 2018	cg21061994	-0.0162372
McCartney et al. 2018	cg09820716	-0.0163436
McCartney et al. 2018	cg01435643	-0.0164115
McCartney et al. 2018	cg03619256	-0.0164214
McCartney et al. 2018	cg27115863	-0.0165173
McCartney et al. 2018	cg22509027	-0.0165343
McCartney et al. 2018	cg13500029	-0.0165634
McCartney et al. 2018	cg22496973	-0.0165763
McCartney et al. 2018	cg13520520	-0.0166488
McCartney et al. 2018	cg02251663	-0.0166825
McCartney et al. 2018	cg06688770	-0.0167059
McCartney et al. 2018	cg26978172	-0.0167724
McCartney et al. 2018	cg11356375	-0.0171746
McCartney et al. 2018	cg00290607	-0.0172046
McCartney et al. 2018	cg22077686	-0.0172183
McCartney et al. 2018	cg15472797	-0.0172713
McCartney et al. 2018	cg01518225	-0.0173087
McCartney et al. 2018	cg12366685	-0.0173378
McCartney et al. 2018	cg22969763	-0.0173752
McCartney et al. 2018	cg17143376	-0.0174886
McCartney et al. 2018	cg20030310	-0.0174929
McCartney et al. 2018	cg14995202	-0.0175028
McCartney et al. 2018	cg07365299	-0.017546
McCartney et al. 2018	cg24847829	-0.0176605
McCartney et al. 2018	cg18155226	-0.0177885
McCartney et al. 2018	cg21801378	-0.0177979
McCartney et al. 2018	cg16844425	-0.0177993
McCartney et al. 2018	cg09611599	-0.0180253
McCartney et al. 2018	cg00849435	-0.0183676
McCartney et al. 2018	cg26917665	-0.0184996
McCartney et al. 2018	cg16127683	-0.0185533
McCartney et al. 2018	cg16586594	-0.0186094
McCartney et al. 2018	cg17386710	-0.0186519
McCartney et al. 2018	cg06789517	-0.018688
McCartney et al. 2018	cg04604050	-0.0188239
McCartney et al. 2018	cg03167944	-0.0188664
McCartney et al. 2018	cg09514185	-0.0193919
McCartney et al. 2018	cg06166767	-0.019394
McCartney et al. 2018	cg16415457	-0.0194524
McCartney et al. 2018	cg03267026	-0.0194739
McCartney et al. 2018	cg08172037	-0.0197411
McCartney et al. 2018	cg16969872	-0.0199294
McCartney et al. 2018	cg12457901	-0.0200105
McCartney et al. 2018	cg00348763	-0.020109
McCartney et al. 2018	cg00592643	-0.020218
McCartney et al. 2018	cg26478297	-0.0202408
McCartney et al. 2018	cg17085123	-0.0202465
McCartney et al. 2018	cg24452451	-0.0202792
McCartney et al. 2018	cg16523158	-0.0204213
McCartney et al. 2018	cg06804823	-0.0213226
McCartney et al. 2018	cg17406023	-0.0213534
McCartney et al. 2018	cg15572745	-0.0217673
McCartney et al. 2018	cg14361526	-0.0218463
McCartney et al. 2018	cg02722637	-0.0218738
McCartney et al. 2018	cg25034991	-0.0218947
McCartney et al. 2018	cg20148850	-0.0222807
McCartney et al. 2018	cg04007726	-0.022483
McCartney et al. 2018	cg00481725	-0.0226445
McCartney et al. 2018	cg24125828	-0.0227692
McCartney et al. 2018	cg19948037	-0.0228139
McCartney et al. 2018	cg20090108	-0.02298
McCartney et al. 2018	cg10916401	-0.0230338
McCartney et al. 2018	cg03173502	-0.0234545
McCartney et al. 2018	cg17066943	-0.0237393
McCartney et al. 2018	cg19284039	-0.0244548
McCartney et al. 2018	cg25993216	-0.0249962
McCartney et al. 2018	cg00423030	-0.0250958
McCartney et al. 2018	cg18281842	-0.0252314
McCartney et al. 2018	cg17731209	-0.0253136
McCartney et al. 2018	cg13655385	-0.0255602
McCartney et al. 2018	cg00380835	-0.0257307
McCartney et al. 2018	cg23898189	-0.025825
McCartney et al. 2018	cg20283107	-0.0258953
McCartney et al. 2018	cg00808935	-0.0261209
McCartney et al. 2018	cg11162249	-0.0263664
McCartney et al. 2018	cg25419914	-0.0266392
McCartney et al. 2018	cg08086906	-0.0267112
McCartney et al. 2018	cg18680181	-0.0267187
McCartney et al. 2018	cg12846737	-0.0271226
McCartney et al. 2018	cg05919561	-0.0271724
McCartney et al. 2018	cg20689647	-0.0275011
McCartney et al. 2018	cg09914675	-0.0275143
McCartney et al. 2018	cg17806717	-0.0276572
McCartney et al. 2018	cg15822858	-0.0277416
McCartney et al. 2018	cg26362263	-0.0279925
McCartney et al. 2018	cg19235974	-0.0283823
McCartney et al. 2018	cg04726869	-0.0284405
McCartney et al. 2018	cg11376147	-0.0285343
McCartney et al. 2018	cg03954991	-0.0286872
McCartney et al. 2018	cg03996398	-0.0288864
McCartney et al. 2018	cg20698421	-0.0290235
McCartney et al. 2018	cg19743103	-0.0292332
McCartney et al. 2018	cg09487101	-0.0293463
McCartney et al. 2018	cg09823288	-0.0296148
McCartney et al. 2018	cg01285435	-0.029705
McCartney et al. 2018	cg10816283	-0.0299228
McCartney et al. 2018	cg00660843	-0.0299713
McCartney et al. 2018	cg10286056	-0.0301227
McCartney et al. 2018	cg26869412	-0.0305543
McCartney et al. 2018	cg09911585	-0.0306702
McCartney et al. 2018	cg08015704	-0.0313295
McCartney et al. 2018	cg15056794	-0.0314086
McCartney et al. 2018	cg05332525	-0.0314473
McCartney et al. 2018	cg03625415	-0.0315715
McCartney et al. 2018	cg18995788	-0.0320462
McCartney et al. 2018	cg27190967	-0.0325454
McCartney et al. 2018	cg09919392	-0.0325561
McCartney et al. 2018	cg07658681	-0.0326616
McCartney et al. 2018	cg26175729	-0.0329881
McCartney et al. 2018	cg01413354	-0.0333113
McCartney et al. 2018	cg25983070	-0.0336234
McCartney et al. 2018	cg15213081	-0.0336875
McCartney et al. 2018	cg04164838	-0.0337417
McCartney et al. 2018	cg25080229	-0.0337766
McCartney et al. 2018	cg24550026	-0.0339318
McCartney et al. 2018	cg19086309	-0.0340249
McCartney et al. 2018	cg12712184	-0.0344251
McCartney et al. 2018	cg12909559	-0.0344336
McCartney et al. 2018	cg17533458	-0.0344785
McCartney et al. 2018	cg26503877	-0.0345305
McCartney et al. 2018	cg21163347	-0.0346994
McCartney et al. 2018	cg06533408	-0.0351441
McCartney et al. 2018	cg03243895	-0.0352014
McCartney et al. 2018	cg12080791	-0.0361714
McCartney et al. 2018	cg24913868	-0.0362462
McCartney et al. 2018	cg08440266	-0.0363277
McCartney et al. 2018	cg15833940	-0.0366025
McCartney et al. 2018	cg18004701	-0.0367736
McCartney et al. 2018	cg21912938	-0.0367888
McCartney et al. 2018	cg14431592	-0.0370293
McCartney et al. 2018	cg23350106	-0.0373249
McCartney et al. 2018	cg06692871	-0.0373626
McCartney et al. 2018	cg05243700	-0.0375992
McCartney et al. 2018	cg20493718	-0.0383894
McCartney et al. 2018	cg25019648	-0.0387381
McCartney et al. 2018	cg06067393	-0.0390391
McCartney et al. 2018	cg02116255	-0.0397934
McCartney et al. 2018	cg03646189	-0.0401106
McCartney et al. 2018	cg25001190	-0.0404286
McCartney et al. 2018	cg21862126	-0.0409644
McCartney et al. 2018	cg12644625	-0.0409945
McCartney et al. 2018	cg24240870	-0.0416512
McCartney et al. 2018	cg21952646	-0.041773
McCartney et al. 2018	cg07573872	-0.0422136
McCartney et al. 2018	cg04141796	-0.042249
McCartney et al. 2018	cg14987048	-0.0422561
McCartney et al. 2018	cg08309687	-0.0424936
McCartney et al. 2018	cg00873186	-0.0425461
McCartney et al. 2018	cg21429551	-0.0437208
McCartney et al. 2018	cg08267072	-0.0442741
McCartney et al. 2018	cg04438497	-0.0443126
McCartney et al. 2018	cg09479241	-0.0444354
McCartney et al. 2018	cg14559147	-0.0445445
McCartney et al. 2018	cg26886334	-0.0445607
McCartney et al. 2018	cg17968511	-0.0445887
McCartney et al. 2018	cg20418529	-0.0451534
McCartney et al. 2018	cg27551895	-0.0452363
McCartney et al. 2018	cg09097345	-0.0454051
McCartney et al. 2018	cg13788625	-0.0454611
McCartney et al. 2018	cg03162314	-0.0456909
McCartney et al. 2018	cg08135379	-0.0459468
McCartney et al. 2018	cg21785034	-0.0460282
McCartney et al. 2018	cg27442478	-0.0470304
McCartney et al. 2018	cg13700939	-0.0472509
McCartney et al. 2018	cg04997273	-0.0479928
McCartney et al. 2018	cg14351767	-0.0486538
McCartney et al. 2018	cg17646820	-0.048717
McCartney et al. 2018	cg08644045	-0.0488853
McCartney et al. 2018	cg15289427	-0.0489907
McCartney et al. 2018	cg06059056	-0.0492176
McCartney et al. 2018	cg01831904	-0.0494622
McCartney et al. 2018	cg13594957	-0.0497368
McCartney et al. 2018	cg18235026	-0.0498152
McCartney et al. 2018	cg06795963	-0.0506056
McCartney et al. 2018	cg27309702	-0.0506918
McCartney et al. 2018	cg06580943	-0.0509045
McCartney et al. 2018	cg05124614	-0.0516835
McCartney et al. 2018	cg13844237	-0.0533884
McCartney et al. 2018	cg11228504	-0.0537661
McCartney et al. 2018	cg22866267	-0.0542589
McCartney et al. 2018	cg05418719	-0.0545095
McCartney et al. 2018	cg20060185	-0.0549857
McCartney et al. 2018	cg12593793	-0.0554582
McCartney et al. 2018	cg04332513	-0.0555348
McCartney et al. 2018	cg19211853	-0.0557059
McCartney et al. 2018	cg11417675	-0.0557656
McCartney et al. 2018	cg05876635	-0.0559976
McCartney et al. 2018	cg16743273	-0.0566319
McCartney et al. 2018	cg20253855	-0.0570812
McCartney et al. 2018	cg09547625	-0.0582803
McCartney et al. 2018	cg07357157	-0.0584853
McCartney et al. 2018	cg16230626	-0.0586206
McCartney et al. 2018	cg11345323	-0.0595257
McCartney et al. 2018	cg06942637	-0.059918
McCartney et al. 2018	cg25106322	-0.0602648
McCartney et al. 2018	cg09554443	-0.060625
McCartney et al. 2018	cg04612503	-0.0608889
McCartney et al. 2018	cg05991220	-0.0613216
McCartney et al. 2018	cg12379720	-0.061848
McCartney et al. 2018	cg04569152	-0.0619275
McCartney et al. 2018	cg17061862	-0.0627534
McCartney et al. 2018	cg25683811	-0.0632952
McCartney et al. 2018	cg18082788	-0.0633848
McCartney et al. 2018	cg14476101	-0.0634157
McCartney et al. 2018	cg26456554	-0.0653046
McCartney et al. 2018	cg06838877	-0.0656735
McCartney et al. 2018	cg11408395	-0.0657977
McCartney et al. 2018	cg25599475	-0.065816
McCartney et al. 2018	cg04540442	-0.0664436
McCartney et al. 2018	cg18701093	-0.0667594
McCartney et al. 2018	cg01199327	-0.0668513
McCartney et al. 2018	cg13936854	-0.0671496
McCartney et al. 2018	cg09469355	-0.0677062
McCartney et al. 2018	cg08093216	-0.0678036
McCartney et al. 2018	cg14850784	-0.0679626
McCartney et al. 2018	cg17679246	-0.0686676
McCartney et al. 2018	cg25281677	-0.0690824
McCartney et al. 2018	cg16662477	-0.0696556
McCartney et al. 2018	cg27588321	-0.0706006
McCartney et al. 2018	cg23051272	-0.0706152
McCartney et al. 2018	cg26209816	-0.0707303
McCartney et al. 2018	cg23032421	-0.0712565
McCartney et al. 2018	cg02043791	-0.0735751
McCartney et al. 2018	cg19912427	-0.0742341
McCartney et al. 2018	cg07904900	-0.0744966
McCartney et al. 2018	cg06690548	-0.0749974
McCartney et al. 2018	cg23850913	-0.0759388
McCartney et al. 2018	cg05496738	-0.0767583
McCartney et al. 2018	cg17766560	-0.0777545
McCartney et al. 2018	cg03719040	-0.0782231
McCartney et al. 2018	cg24352618	-0.0792796
McCartney et al. 2018	cg15462970	-0.0793057
McCartney et al. 2018	cg00262132	-0.0796642
McCartney et al. 2018	cg12170787	-0.0797129
McCartney et al. 2018	cg15607387	-0.0813808
McCartney et al. 2018	cg00318947	-0.0817289
McCartney et al. 2018	cg09237846	-0.0823054
McCartney et al. 2018	cg21268770	-0.0827378
McCartney et al. 2018	cg19893929	-0.0853743
McCartney et al. 2018	cg26870961	-0.0854689
McCartney et al. 2018	cg03563354	-0.0862519
McCartney et al. 2018	cg21876001	-0.0863172
McCartney et al. 2018	cg00098175	-0.0866281
McCartney et al. 2018	cg12595026	-0.088397
McCartney et al. 2018	cg26134737	-0.0889396
McCartney et al. 2018	cg26918756	-0.0891889
McCartney et al. 2018	cg13399203	-0.0932435
McCartney et al. 2018	cg20307302	-0.096177
McCartney et al. 2018	cg05852040	-0.0963993
McCartney et al. 2018	cg13239133	-0.0965541
McCartney et al. 2018	cg00668559	-0.09661
McCartney et al. 2018	cg22995042	-0.09697
McCartney et al. 2018	cg09424348	-0.0981985
McCartney et al. 2018	cg18375860	-0.098605
McCartney et al. 2018	cg26921611	-0.0988318
McCartney et al. 2018	cg02119938	-0.0996049
McCartney et al. 2018	cg05484949	-0.101911
McCartney et al. 2018	cg08548559	-0.101986
McCartney et al. 2018	cg14660539	-0.104143
McCartney et al. 2018	cg20053381	-0.105443
McCartney et al. 2018	cg13685727	-0.105593
McCartney et al. 2018	cg09664479	-0.105768
McCartney et al. 2018	cg01062937	-0.106927
McCartney et al. 2018	cg12648759	-0.110563
McCartney et al. 2018	cg17901584	-0.11549
McCartney et al. 2018	cg17501210	-0.117556
McCartney et al. 2018	cg23109867	-0.119146
McCartney et al. 2018	cg08726900	-0.119596
McCartney et al. 2018	cg16330359	-0.120859
McCartney et al. 2018	cg12637942	-0.121012
McCartney et al. 2018	cg27563174	-0.125049
McCartney et al. 2018	cg05603985	-0.126553
McCartney et al. 2018	cg05946118	-0.136682
McCartney et al. 2018	cg14787758	-0.139715
McCartney et al. 2018	cg05635807	-0.142946
McCartney et al. 2018	cg12505230	-0.143922
McCartney et al. 2018	cg01787285	-0.149826
McCartney et al. 2018	cg10381071	-0.152499
McCartney et al. 2018	cg09238801	-0.154382
McCartney et al. 2018	cg10426084	-0.15724
McCartney et al. 2018	cg15002761	-0.167244
McCartney et al. 2018	cg12644668	-0.167269
McCartney et al. 2018	cg11694119	-0.171869
McCartney et al. 2018	cg14520626	-0.174618
McCartney et al. 2018	cg19354523	-0.175482
McCartney et al. 2018	cg23002097	-0.17563
McCartney et al. 2018	cg18181703	-0.181282
McCartney et al. 2018	cg08971334	-0.185001
McCartney et al. 2018	cg02949469	-0.192352
McCartney et al. 2018	cg13518625	-0.196935
McCartney et al. 2018	cg02713801	-0.204028
McCartney et al. 2018	cg12658720	-0.224826
McCartney et al. 2018	cg15564619	-0.239866
McCartney et al. 2018	cg26950531	-0.243381
McCartney et al. 2018	cg07303308	-0.246723
McCartney et al. 2018	cg02714303	-0.254418
McCartney et al. 2018	cg12106728	-0.258699
McCartney et al. 2018	cg16398761	-0.27548
McCartney et al. 2018	cg07469949	-0.365057
McCartney et al. 2018	cg09349128	-0.366127
McCartney et al. 2018	cg00574958	-1.60705

## Sheet: Mendelson et al. 2017
Study	CpGs	Coefficient
Mendelson et al. 2017	cg06500161	0.023899
Mendelson et al. 2017	cg00574958	-0.0234703
Mendelson et al. 2017	cg11024682	0.0130044
Mendelson et al. 2017	cg17501210	-0.0168152
Mendelson et al. 2017	cg04927537	0.0154048
Mendelson et al. 2017	cg06397161	0.0141219
Mendelson et al. 2017	cg14870271	0.0154539
Mendelson et al. 2017	cg27243685	0.0138305
Mendelson et al. 2017	cg11202345	0.0142564
Mendelson et al. 2017	cg20496314	0.0107874
Mendelson et al. 2017	cg19750657	0.0131593
Mendelson et al. 2017	cg07094298	-0.0137919
Mendelson et al. 2017	cg25178683	0.0111719
Mendelson et al. 2017	cg03078551	-0.0145626
Mendelson et al. 2017	cg06690548	-0.0163669
Mendelson et al. 2017	cg17901584	-0.0170909
Mendelson et al. 2017	cg10179300	0.0129865
Mendelson et al. 2017	cg26403843	0.0136316
Mendelson et al. 2017	cg09349128	-0.0112686
Mendelson et al. 2017	cg17641710	0.0111191
Mendelson et al. 2017	cg22650271	0.011073
Mendelson et al. 2017	cg27115863	-0.0118512
Mendelson et al. 2017	cg27637521	-0.0139177
Mendelson et al. 2017	cg10508317	-0.0143024
Mendelson et al. 2017	cg13305415	0.0110688
Mendelson et al. 2017	cg02716826	-0.010729
Mendelson et al. 2017	cg14476101	-0.0130816
Mendelson et al. 2017	cg09664445	0.0114437
Mendelson et al. 2017	cg12484113	0.00863843
Mendelson et al. 2017	cg07504977	0.0118348
Mendelson et al. 2017	cg17836612	0.0103242
Mendelson et al. 2017	cg07012687	0.00928827
Mendelson et al. 2017	cg18772573	0.00966182
Mendelson et al. 2017	cg26950531	-0.0124958
Mendelson et al. 2017	cg21429551	-0.0137354
Mendelson et al. 2017	cg01455178	0.0114379
Mendelson et al. 2017	cg01881899	0.0118679
Mendelson et al. 2017	cg17782974	0.0105421
Mendelson et al. 2017	cg17194270	0.0100243
Mendelson et al. 2017	cg16611584	0.0131216
Mendelson et al. 2017	cg26470501	-0.0128814
Mendelson et al. 2017	cg07730360	0.0119072
Mendelson et al. 2017	cg17738521	-0.0139335
Mendelson et al. 2017	cg07960624	-0.0122045
Mendelson et al. 2017	cg06192883	0.00888071
Mendelson et al. 2017	cg18181703	-0.0120106
Mendelson et al. 2017	cg27394566	0.0100527
Mendelson et al. 2017	cg18098839	-0.0116824
Mendelson et al. 2017	cg23813257	-0.00871363
Mendelson et al. 2017	cg07573872	-0.0107182
Mendelson et al. 2017	cg00108715	0.00920612
Mendelson et al. 2017	cg24531955	-0.0116437
Mendelson et al. 2017	cg17058475	-0.0142743
Mendelson et al. 2017	cg26191447	-0.0116853
Mendelson et al. 2017	cg24678869	0.007662
Mendelson et al. 2017	cg13134297	-0.0109136
Mendelson et al. 2017	cg12458003	0.00967151
Mendelson et al. 2017	cg03682690	0.0103315
Mendelson et al. 2017	cg10474597	0.0111245
Mendelson et al. 2017	cg03725309	-0.0113226
Mendelson et al. 2017	cg26894079	-0.0117913
Mendelson et al. 2017	cg10717869	0.00810216
Mendelson et al. 2017	cg13123009	0.00966245
Mendelson et al. 2017	cg22012981	0.00876971
Mendelson et al. 2017	cg22950899	0.0114404
Mendelson et al. 2017	cg06946797	-0.0100236
Mendelson et al. 2017	cg26361535	0.00993134
Mendelson et al. 2017	cg04286697	0.0096583
Mendelson et al. 2017	cg26651978	-0.0107872
Mendelson et al. 2017	cg23998749	0.00866608
Mendelson et al. 2017	cg07814318	0.0104766
Mendelson et al. 2017	cg19017142	-0.0129563
Mendelson et al. 2017	cg25392060	0.00913494
Mendelson et al. 2017	cg08857797	0.00994765
Mendelson et al. 2017	cg01243823	-0.00862936
Mendelson et al. 2017	cg08548559	-0.00995876
Mendelson et al. 2017	cg10919522	-0.00935492
Mendelson et al. 2017	cg25649826	0.00848779
Mendelson et al. 2017	cg04483863	0.00932305
Mendelson et al. 2017	cg07037944	-0.00932867
Mendelson et al. 2017	cg24145109	0.0105329
Mendelson et al. 2017	cg08639339	0.00844203
Mendelson et al. 2017	cg01751802	0.00948426
Mendelson et al. 2017	cg15880704	0.00906554
Mendelson et al. 2017	cg13274938	0.00872873
Mendelson et al. 2017	cg21670987	-0.0111329
Mendelson et al. 2017	cg10192877	0.0090134
Mendelson et al. 2017	cg06876354	0.00625286
Mendelson et al. 2017	cg16739178	0.00902398
Mendelson et al. 2017	cg14333542	0.00919703
Mendelson et al. 2017	cg09607047	0.0112213
Mendelson et al. 2017	cg07021906	0.00913555
Mendelson et al. 2017	cg03218374	0.010511
Mendelson et al. 2017	cg07955474	-0.00821271
Mendelson et al. 2017	cg11673687	0.0105014
Mendelson et al. 2017	cg01798813	0.0104198
Mendelson et al. 2017	cg04011474	-0.00768991
Mendelson et al. 2017	cg14509967	0.0119244
Mendelson et al. 2017	cg26800893	-0.00887891
Mendelson et al. 2017	cg10092518	-0.0105998
Mendelson et al. 2017	cg01368219	0.0102246
Mendelson et al. 2017	cg13276570	0.0121765
Mendelson et al. 2017	cg25217710	0.00711353
Mendelson et al. 2017	cg01130991	0.0116117
Mendelson et al. 2017	cg11261850	0.00936273
Mendelson et al. 2017	cg22875823	0.00931949
Mendelson et al. 2017	cg04557677	-0.00897435
Mendelson et al. 2017	cg27470213	-0.0106944
Mendelson et al. 2017	cg22713958	0.00713066
Mendelson et al. 2017	cg05119988	-0.00947828
Mendelson et al. 2017	cg14780837	0.0097181
Mendelson et al. 2017	cg18091083	0.0102871
Mendelson et al. 2017	cg00222799	0.0076135
Mendelson et al. 2017	cg13708645	0.00780703
Mendelson et al. 2017	cg11152384	-0.0123316
Mendelson et al. 2017	cg26955383	0.00873192
Mendelson et al. 2017	cg03500056	0.00883884
Mendelson et al. 2017	cg09182678	-0.00938373
Mendelson et al. 2017	cg02711608	-0.00903021
Mendelson et al. 2017	cg02286155	0.00851726
Mendelson et al. 2017	cg04816311	0.0100078
Mendelson et al. 2017	cg13028635	0.00785693
Mendelson et al. 2017	cg12593793	-0.0095451
Mendelson et al. 2017	cg23172671	0.00851664
Mendelson et al. 2017	cg14017402	0.00943437
Mendelson et al. 2017	cg13139542	0.00797928
Mendelson et al. 2017	cg14352682	0.00631478
Mendelson et al. 2017	cg01671681	-0.00859705
Mendelson et al. 2017	cg12001357	-0.0102814
Mendelson et al. 2017	cg02571142	0.00932163
Mendelson et al. 2017	cg20507228	0.00829625
Mendelson et al. 2017	cg09491962	-0.0102315
Mendelson et al. 2017	cg21766592	-0.0113494
Mendelson et al. 2017	cg01597398	-0.0110212
Mendelson et al. 2017	cg01526748	0.00959595

## Sheet: Merzbacher et al. 2023
Study	CpGs	Coefficient
Merzbacher et al. 2023	(Intercept)	-0.55084
Merzbacher et al. 2023	cg11738485	-0.000149439
Merzbacher et al. 2023	cg20485607	0.000802179
Merzbacher et al. 2023	cg06406458	0.000159938
Merzbacher et al. 2023	cg13438944	-5.20951e-05
Merzbacher et al. 2023	cg01156747	-0.000330966
Merzbacher et al. 2023	cg09296044	-0.000427297
Merzbacher et al. 2023	cg17920646	-1.72306e-06
Merzbacher et al. 2023	cg14227325	0.000568836
Merzbacher et al. 2023	cg24399712	1.28955e-05
Merzbacher et al. 2023	cg07679219	0.000842467
Merzbacher et al. 2023	cg05130482	7.93291e-05
Merzbacher et al. 2023	cg21268422	-0.000416967
Merzbacher et al. 2023	cg05122437	-0.000247244
Merzbacher et al. 2023	cg23876832	0.000528478
Merzbacher et al. 2023	cg09655876	0.000548535
Merzbacher et al. 2023	cg13692482	0.000258747
Merzbacher et al. 2023	cg23953831	6.18813e-05
Merzbacher et al. 2023	cg21351392	0.000175908
Merzbacher et al. 2023	cg02873954	-0.000908032
Merzbacher et al. 2023	cg19513321	1.94587e-06
Merzbacher et al. 2023	cg05238741	-8.21177e-05
Merzbacher et al. 2023	cg01630032	-0.000459915
Merzbacher et al. 2023	cg11534293	-0.000258283
Merzbacher et al. 2023	cg09359103	0.00100218
Merzbacher et al. 2023	cg26607620	-0.000234138
Merzbacher et al. 2023	cg00112952	1.79931e-05
Merzbacher et al. 2023	cg14843632	-0.00033922
Merzbacher et al. 2023	cg09236126	0.000946576
Merzbacher et al. 2023	cg17162911	0.00082158
Merzbacher et al. 2023	cg00795791	-0.000134765
Merzbacher et al. 2023	cg00801360	0.00018691
Merzbacher et al. 2023	cg10069155	-0.000969936
Merzbacher et al. 2023	cg06221963	0.000814359
Merzbacher et al. 2023	cg06085042	-0.000179815
Merzbacher et al. 2023	cg27370471	-0.00103259
Merzbacher et al. 2023	cg12477880	0.000411841
Merzbacher et al. 2023	cg25459280	0.000259521
Merzbacher et al. 2023	cg13208584	-0.000143691
Merzbacher et al. 2023	cg25010115	0.000361931
Merzbacher et al. 2023	cg20022036	0.00116882
Merzbacher et al. 2023	cg11674404	-0.000610015
Merzbacher et al. 2023	cg03443676	0.00104248
Merzbacher et al. 2023	cg07671805	-0.000908578
Merzbacher et al. 2023	cg00555420	0.000594948
Merzbacher et al. 2023	cg05682581	0.000454132
Merzbacher et al. 2023	cg01380346	0.0013953
Merzbacher et al. 2023	cg24859945	-5.48008e-05
Merzbacher et al. 2023	cg04206699	0.000298736
Merzbacher et al. 2023	cg24598948	0.000551583
Merzbacher et al. 2023	cg19815565	-0.00107521
Merzbacher et al. 2023	cg13403462	-8.61762e-05
Merzbacher et al. 2023	cg26687381	0.000993579
Merzbacher et al. 2023	cg02136620	0.000184206
Merzbacher et al. 2023	cg08822897	1.06741e-05
Merzbacher et al. 2023	cg18815120	0.00226001
Merzbacher et al. 2023	cg23668222	-0.000276307
Merzbacher et al. 2023	cg26347746	-8.98188e-05
Merzbacher et al. 2023	cg20735041	-0.00112596
Merzbacher et al. 2023	cg03053553	7.30854e-05
Merzbacher et al. 2023	cg00898013	0.000259534
Merzbacher et al. 2023	cg09592244	-0.000319942
Merzbacher et al. 2023	cg16667508	2.4969e-05
Merzbacher et al. 2023	cg15402732	-0.000854095
Merzbacher et al. 2023	cg19148731	0.000236715
Merzbacher et al. 2023	cg24167652	-0.000602909
Merzbacher et al. 2023	cg06852942	0.000345062
Merzbacher et al. 2023	cg03920003	0.00177765
Merzbacher et al. 2023	cg09226051	0.000119393
Merzbacher et al. 2023	cg03590420	-0.00168854
Merzbacher et al. 2023	cg07231451	0.00112891
Merzbacher et al. 2023	cg03726377	9.87209e-05
Merzbacher et al. 2023	cg27306777	-0.00188247
Merzbacher et al. 2023	cg07156249	-0.00131235
Merzbacher et al. 2023	cg20054939	0.000433925
Merzbacher et al. 2023	cg13008339	-0.000472735
Merzbacher et al. 2023	cg21513088	0.000981435
Merzbacher et al. 2023	cg21735741	0.000484889
Merzbacher et al. 2023	cg19279342	-0.000512241
Merzbacher et al. 2023	cg07659053	-5.3574e-05
Merzbacher et al. 2023	cg23306089	9.31948e-05
Merzbacher et al. 2023	cg17137457	-0.00110467
Merzbacher et al. 2023	cg14818248	-0.000476962
Merzbacher et al. 2023	cg08144588	0.000642917
Merzbacher et al. 2023	cg22138327	0.000526494
Merzbacher et al. 2023	cg14866567	-0.00146993
Merzbacher et al. 2023	cg23477460	-0.000943368
Merzbacher et al. 2023	cg11685843	-0.000212216
Merzbacher et al. 2023	cg07243930	0.000256644
Merzbacher et al. 2023	cg00994804	0.00299301
Merzbacher et al. 2023	cg04946387	-0.000545623
Merzbacher et al. 2023	cg18089426	0.000112526
Merzbacher et al. 2023	cg00524694	0.00172388
Merzbacher et al. 2023	cg21104276	0.000215432
Merzbacher et al. 2023	cg21849932	0.000299667
Merzbacher et al. 2023	cg09132376	-1.94595e-05
Merzbacher et al. 2023	cg11854691	0.000339637
Merzbacher et al. 2023	cg01097384	-0.000207675
Merzbacher et al. 2023	cg18316974	0.00170145
Merzbacher et al. 2023	cg23942311	-0.00270864
Merzbacher et al. 2023	cg13318129	-0.0006593
Merzbacher et al. 2023	cg21920539	1.4665e-05
Merzbacher et al. 2023	cg19530168	-2.56638e-05
Merzbacher et al. 2023	cg12209881	-2.0997e-05
Merzbacher et al. 2023	cg10104252	0.00171414
Merzbacher et al. 2023	cg00238910	0.000150521
Merzbacher et al. 2023	cg01353941	0.000299323
Merzbacher et al. 2023	cg15793258	-0.000345033
Merzbacher et al. 2023	cg18844029	-0.00104149
Merzbacher et al. 2023	cg06644428	-0.00030984
Merzbacher et al. 2023	cg05938207	-0.000453068
Merzbacher et al. 2023	cg13897675	0.00133472
Merzbacher et al. 2023	cg09623286	-4.67458e-05
Merzbacher et al. 2023	cg09322259	-0.00209846
Merzbacher et al. 2023	cg17704839	0.000184922
Merzbacher et al. 2023	cg07271718	-0.00305737
Merzbacher et al. 2023	cg14192029	0.00307666
Merzbacher et al. 2023	cg10181330	0.000118367
Merzbacher et al. 2023	cg18032297	9.66061e-05
Merzbacher et al. 2023	cg02662417	-0.000394704
Merzbacher et al. 2023	cg15095922	-0.00052421
Merzbacher et al. 2023	cg16373202	0.000829102
Merzbacher et al. 2023	cg19287610	-0.000335148
Merzbacher et al. 2023	cg18658556	6.50778e-06
Merzbacher et al. 2023	cg16472389	0.00391203
Merzbacher et al. 2023	cg05267394	-0.000177666
Merzbacher et al. 2023	cg27473416	-2.11688e-05
Merzbacher et al. 2023	cg23358625	0.000911751
Merzbacher et al. 2023	cg02202923	0.000805542
Merzbacher et al. 2023	cg05138918	-0.000178668
Merzbacher et al. 2023	cg25497399	-0.000266262
Merzbacher et al. 2023	cg04896959	0.00248226
Merzbacher et al. 2023	cg00467278	-0.000370709
Merzbacher et al. 2023	cg26718213	-0.00262267
Merzbacher et al. 2023	cg15548198	0.0018713
Merzbacher et al. 2023	cg06716182	0.00118988
Merzbacher et al. 2023	cg20703997	0.00141881
Merzbacher et al. 2023	cg19980771	-0.000264873
Merzbacher et al. 2023	cg18355337	0.000551823
Merzbacher et al. 2023	cg04164838	-0.000152604
Merzbacher et al. 2023	cg26490671	-0.0011726
Merzbacher et al. 2023	cg25363559	0.00117657
Merzbacher et al. 2023	cg18075691	0.0030613
Merzbacher et al. 2023	cg15295441	-8.03945e-05
Merzbacher et al. 2023	cg10021924	0.000785621
Merzbacher et al. 2023	cg26418147	0.000278339
Merzbacher et al. 2023	cg05164937	-9.8262e-05
Merzbacher et al. 2023	cg23079012	0.00299238
Merzbacher et al. 2023	cg24674445	-0.00328324
Merzbacher et al. 2023	cg14345882	-0.000207776
Merzbacher et al. 2023	cg06706159	-0.00382381
Merzbacher et al. 2023	cg02472801	9.18911e-05
Merzbacher et al. 2023	cg13752184	0.000456036
Merzbacher et al. 2023	cg14703002	0.00101628
Merzbacher et al. 2023	cg20048260	0.000262398
Merzbacher et al. 2023	cg17782954	-0.00089533
Merzbacher et al. 2023	cg10349844	-0.00056265
Merzbacher et al. 2023	cg08020436	4.25947e-05
Merzbacher et al. 2023	cg16288318	-0.000264637
Merzbacher et al. 2023	cg01663953	-0.00179616
Merzbacher et al. 2023	cg22402398	-0.00120151
Merzbacher et al. 2023	cg05034125	0.00237079
Merzbacher et al. 2023	cg21315874	-0.00214833
Merzbacher et al. 2023	cg10140536	0.000508197
Merzbacher et al. 2023	cg24118856	-0.00114942
Merzbacher et al. 2023	cg11902380	-0.000556191
Merzbacher et al. 2023	cg10474881	0.000753552
Merzbacher et al. 2023	cg11807238	0.000370962
Merzbacher et al. 2023	cg05482413	6.71566e-05
Merzbacher et al. 2023	cg08222513	-0.000481783
Merzbacher et al. 2023	cg24671760	0.00191637
Merzbacher et al. 2023	cg19609438	0.00167543
Merzbacher et al. 2023	cg18597292	2.99314e-05
Merzbacher et al. 2023	cg24250902	0.000555063
Merzbacher et al. 2023	cg10213542	0.000396759
Merzbacher et al. 2023	cg06972019	0.00329116
Merzbacher et al. 2023	cg11229663	0.00357683
Merzbacher et al. 2023	cg13677741	-0.000606518
Merzbacher et al. 2023	cg00863893	-9.17259e-06
Merzbacher et al. 2023	cg27221688	0.00114258
Merzbacher et al. 2023	cg13687825	4.45826e-05
Merzbacher et al. 2023	cg26168224	-0.00192812
Merzbacher et al. 2023	cg10454879	-0.000933183
Merzbacher et al. 2023	cg22157099	0.000273966
Merzbacher et al. 2023	cg09033006	1.21192e-06
Merzbacher et al. 2023	cg12905654	0.000184886
Merzbacher et al. 2023	cg18933685	0.00506301
Merzbacher et al. 2023	cg01054110	0.000421636
Merzbacher et al. 2023	cg10453550	0.00107416
Merzbacher et al. 2023	cg21637392	-0.00405373
Merzbacher et al. 2023	cg23674202	0.000969097
Merzbacher et al. 2023	cg14691985	0.000328958
Merzbacher et al. 2023	cg00590063	0.000114127
Merzbacher et al. 2023	cg13286116	-0.000150497
Merzbacher et al. 2023	cg00255882	-0.000315029
Merzbacher et al. 2023	cg09953122	0.00140484
Merzbacher et al. 2023	cg16036409	0.000876111
Merzbacher et al. 2023	cg15371711	0.00185227
Merzbacher et al. 2023	cg21050234	-0.000866812
Merzbacher et al. 2023	cg24629356	-0.00120088
Merzbacher et al. 2023	cg15473092	0.000224228
Merzbacher et al. 2023	cg23985818	-0.00210385
Merzbacher et al. 2023	cg14759977	-0.000390347
Merzbacher et al. 2023	cg24053343	7.24166e-05
Merzbacher et al. 2023	cg03998227	0.00265177
Merzbacher et al. 2023	cg22366088	-0.000728727
Merzbacher et al. 2023	cg07616871	0.00137584
Merzbacher et al. 2023	cg15306863	0.00107711
Merzbacher et al. 2023	cg09547025	-0.00414513
Merzbacher et al. 2023	cg08363684	-0.000338474
Merzbacher et al. 2023	cg11988591	0.00192194
Merzbacher et al. 2023	cg14170545	4.21285e-05
Merzbacher et al. 2023	cg25886479	-0.000115494
Merzbacher et al. 2023	cg08666831	-0.00222901
Merzbacher et al. 2023	cg11661914	0.00127052
Merzbacher et al. 2023	cg08441455	-0.000404734
Merzbacher et al. 2023	cg13972423	0.000300933
Merzbacher et al. 2023	cg03506452	-0.000330888
Merzbacher et al. 2023	cg08077234	0.00109996
Merzbacher et al. 2023	cg08633479	0.000929851
Merzbacher et al. 2023	cg04141796	-0.00113016
Merzbacher et al. 2023	cg17858328	-0.00153772
Merzbacher et al. 2023	cg02715602	-0.000253921
Merzbacher et al. 2023	cg16019898	-0.00104652
Merzbacher et al. 2023	cg09427429	0.000178496
Merzbacher et al. 2023	cg13355253	0.000135139
Merzbacher et al. 2023	cg18422587	0.00110986
Merzbacher et al. 2023	cg14911690	-0.00346316
Merzbacher et al. 2023	cg14886849	0.000382882
Merzbacher et al. 2023	cg25397945	-0.000360297
Merzbacher et al. 2023	cg17949969	-0.00116071
Merzbacher et al. 2023	cg10761639	0.000330324
Merzbacher et al. 2023	cg23082339	-0.000366273
Merzbacher et al. 2023	cg10601230	-0.00100868
Merzbacher et al. 2023	cg19154323	2.78446e-05
Merzbacher et al. 2023	cg17186418	-0.000316075
Merzbacher et al. 2023	cg26929700	6.47429e-05
Merzbacher et al. 2023	cg03902201	0.000151835
Merzbacher et al. 2023	cg06108461	0.00115515
Merzbacher et al. 2023	cg18247307	-0.000372672
Merzbacher et al. 2023	cg21052814	0.000163324
Merzbacher et al. 2023	cg19473989	-0.00156407
Merzbacher et al. 2023	cg21996351	-0.00230914
Merzbacher et al. 2023	cg06808011	0.000530161
Merzbacher et al. 2023	cg11715858	-0.00285784
Merzbacher et al. 2023	cg17835207	-0.00188477
Merzbacher et al. 2023	cg07586008	-0.000952804
Merzbacher et al. 2023	cg27252970	0.000502449
Merzbacher et al. 2023	cg18806707	0.00121851
Merzbacher et al. 2023	cg15788369	-0.00104753
Merzbacher et al. 2023	cg05115664	0.000584282
Merzbacher et al. 2023	cg24139874	0.00120171
Merzbacher et al. 2023	cg03466198	0.00193859
Merzbacher et al. 2023	cg19211853	-0.00427867
Merzbacher et al. 2023	cg02764245	-0.0011192
Merzbacher et al. 2023	cg14306058	-0.000504105
Merzbacher et al. 2023	cg07525299	-0.00124908
Merzbacher et al. 2023	cg10554698	-7.12443e-05
Merzbacher et al. 2023	cg14714222	0.000952482
Merzbacher et al. 2023	cg25250968	0.00196605
Merzbacher et al. 2023	cg12526693	0.000430224
Merzbacher et al. 2023	cg08644045	-0.000441288
Merzbacher et al. 2023	cg24626554	-0.000938368
Merzbacher et al. 2023	cg11956953	-0.000701997
Merzbacher et al. 2023	cg23387056	-6.07288e-05
Merzbacher et al. 2023	cg01783101	-0.000158427
Merzbacher et al. 2023	cg00509249	-0.00149506
Merzbacher et al. 2023	cg16523850	0.000136066
Merzbacher et al. 2023	cg14367306	0.00195747
Merzbacher et al. 2023	cg24389386	-0.000708042
Merzbacher et al. 2023	cg07533533	0.000319057
Merzbacher et al. 2023	cg02220129	-0.00036445
Merzbacher et al. 2023	cg02660097	-0.000273659
Merzbacher et al. 2023	cg12072028	0.0014255
Merzbacher et al. 2023	cg03982831	-0.00248605
Merzbacher et al. 2023	cg09627874	0.00214053
Merzbacher et al. 2023	cg27048432	0.000461832
Merzbacher et al. 2023	cg20426524	0.00076203
Merzbacher et al. 2023	cg16360247	0.00266102
Merzbacher et al. 2023	cg07287463	-0.000370967
Merzbacher et al. 2023	cg11416384	-0.000397579
Merzbacher et al. 2023	cg16425038	-0.000656154
Merzbacher et al. 2023	cg02595575	-0.00149901
Merzbacher et al. 2023	cg26529300	0.000604897
Merzbacher et al. 2023	cg17916490	-0.000564332
Merzbacher et al. 2023	cg21848673	0.000364914
Merzbacher et al. 2023	cg01444397	-6.33201e-05
Merzbacher et al. 2023	cg14522097	0.000344013
Merzbacher et al. 2023	cg13456504	0.00134021
Merzbacher et al. 2023	cg12085977	-0.000460958
Merzbacher et al. 2023	cg24961445	-0.000143146
Merzbacher et al. 2023	cg06707236	-0.00215156
Merzbacher et al. 2023	cg17250537	0.000734602
Merzbacher et al. 2023	cg27123423	-0.00175629
Merzbacher et al. 2023	cg03988700	-0.00250394
Merzbacher et al. 2023	cg06137123	0.00439075
Merzbacher et al. 2023	cg26390598	0.00275613
Merzbacher et al. 2023	cg02531227	0.000970978
Merzbacher et al. 2023	cg04873061	-0.00109363
Merzbacher et al. 2023	cg24489344	-0.00101538
Merzbacher et al. 2023	cg07280936	0.00145824
Merzbacher et al. 2023	cg04810997	0.00218222
Merzbacher et al. 2023	cg00828721	2.44605e-05
Merzbacher et al. 2023	cg04482597	0.000348525
Merzbacher et al. 2023	cg14473297	0.00201929
Merzbacher et al. 2023	cg20090108	-0.00171641
Merzbacher et al. 2023	cg19135247	-0.000924478
Merzbacher et al. 2023	cg07955995	-0.00101669
Merzbacher et al. 2023	cg16802855	0.000388028
Merzbacher et al. 2023	cg16931969	0.000217278
Merzbacher et al. 2023	cg21524061	-0.00326307
Merzbacher et al. 2023	cg10552282	0.00032038
Merzbacher et al. 2023	cg02071005	-0.00190537
Merzbacher et al. 2023	cg17339202	-0.00116442
Merzbacher et al. 2023	cg25620430	-0.000190179
Merzbacher et al. 2023	cg12040830	-0.000337456
Merzbacher et al. 2023	cg25350011	0.00109262
Merzbacher et al. 2023	cg05269323	0.00088946
Merzbacher et al. 2023	cg23614125	0.00318171
Merzbacher et al. 2023	cg12738008	9.44071e-05
Merzbacher et al. 2023	cg07248242	-0.00248628
Merzbacher et al. 2023	cg14534848	0.000800431
Merzbacher et al. 2023	cg25170805	-0.00140181
Merzbacher et al. 2023	cg22943986	-0.00195245
Merzbacher et al. 2023	cg05791153	0.00110998
Merzbacher et al. 2023	cg17222645	-0.00128213
Merzbacher et al. 2023	cg09863266	-0.00150406
Merzbacher et al. 2023	cg11023668	-0.00185185
Merzbacher et al. 2023	cg00951972	-0.000654496
Merzbacher et al. 2023	cg17221377	0.000893716
Merzbacher et al. 2023	cg25418852	-0.000727557
Merzbacher et al. 2023	cg04094791	-0.000517231
Merzbacher et al. 2023	cg19727801	-0.000177263
Merzbacher et al. 2023	cg07535965	0.0019215
Merzbacher et al. 2023	cg18905461	9.79545e-05
Merzbacher et al. 2023	cg17315106	-0.000798722
Merzbacher et al. 2023	cg08604223	-0.00018412
Merzbacher et al. 2023	cg05773554	-0.00143488
Merzbacher et al. 2023	cg26272575	0.000717948
Merzbacher et al. 2023	cg01270206	-0.000904301
Merzbacher et al. 2023	cg25861660	0.000814519
Merzbacher et al. 2023	cg24448840	-0.000490374
Merzbacher et al. 2023	cg23004066	0.000406033
Merzbacher et al. 2023	cg14398883	0.00442803
Merzbacher et al. 2023	cg19775250	-0.000848341
Merzbacher et al. 2023	cg05001111	-0.00145572
Merzbacher et al. 2023	cg20649298	-0.00122353
Merzbacher et al. 2023	cg17546649	0.000628606
Merzbacher et al. 2023	cg11868595	0.00168222
Merzbacher et al. 2023	cg09184981	-0.000568825
Merzbacher et al. 2023	cg08946995	-0.00145813
Merzbacher et al. 2023	cg09816420	2.58183e-05
Merzbacher et al. 2023	cg24579218	0.00485381
Merzbacher et al. 2023	cg02368706	0.00204344
Merzbacher et al. 2023	cg23744638	0.00616003
Merzbacher et al. 2023	cg18020381	-0.00203505
Merzbacher et al. 2023	cg15417641	-0.0020351
Merzbacher et al. 2023	cg22809920	0.0002135
Merzbacher et al. 2023	cg12821804	0.000581827
Merzbacher et al. 2023	cg20821566	0.000424178
Merzbacher et al. 2023	cg24363020	0.00031115
Merzbacher et al. 2023	cg09977703	0.00218116
Merzbacher et al. 2023	cg05894754	-0.0014271
Merzbacher et al. 2023	cg27488007	0.000585606
Merzbacher et al. 2023	cg24239642	2.01659e-05
Merzbacher et al. 2023	cg21499610	0.000589581
Merzbacher et al. 2023	cg02537342	-0.00119639
Merzbacher et al. 2023	cg00551609	0.00167638
Merzbacher et al. 2023	cg06454760	0.00097452
Merzbacher et al. 2023	cg15409133	0.00034444
Merzbacher et al. 2023	cg22697239	-0.00102415
Merzbacher et al. 2023	cg26188685	-0.000400876
Merzbacher et al. 2023	cg06263372	0.00012985
Merzbacher et al. 2023	cg10230673	0.000120807
Merzbacher et al. 2023	cg25893560	-0.00254779
Merzbacher et al. 2023	cg17794996	0.000550841
Merzbacher et al. 2023	cg07837187	-0.00188258
Merzbacher et al. 2023	cg19536664	0.000538325
Merzbacher et al. 2023	cg03278146	-0.000208445
Merzbacher et al. 2023	cg14478524	0.000216617
Merzbacher et al. 2023	cg18993778	0.000306983
Merzbacher et al. 2023	cg11395954	-0.00054739
Merzbacher et al. 2023	cg05348852	0.000189591
Merzbacher et al. 2023	cg18782604	0.000938644
Merzbacher et al. 2023	cg12975603	0.0019593
Merzbacher et al. 2023	cg18093751	-0.000541053
Merzbacher et al. 2023	cg20242280	-0.000840848
Merzbacher et al. 2023	cg12814019	0.00335089
Merzbacher et al. 2023	cg27136344	0.000493762
Merzbacher et al. 2023	cg00329101	0.00151417
Merzbacher et al. 2023	cg06221218	0.00210989
Merzbacher et al. 2023	cg10350263	0.000514893
Merzbacher et al. 2023	cg23443327	-0.0011996
Merzbacher et al. 2023	cg24530218	0.000251121
Merzbacher et al. 2023	cg08778119	0.00125293
Merzbacher et al. 2023	cg05201344	-0.000917466
Merzbacher et al. 2023	cg26466789	0.00102406
Merzbacher et al. 2023	cg03658852	-0.000715659
Merzbacher et al. 2023	cg03415617	-3.95783e-05
Merzbacher et al. 2023	cg07839457	0.0138699
Merzbacher et al. 2023	cg05850870	-0.00217766
Merzbacher et al. 2023	cg06185146	-0.000882438
Merzbacher et al. 2023	cg11891591	-0.00388355
Merzbacher et al. 2023	cg08386137	0.000205415
Merzbacher et al. 2023	cg09672291	0.000725295
Merzbacher et al. 2023	cg10407585	-0.000640049
Merzbacher et al. 2023	cg08291907	0.000571363
Merzbacher et al. 2023	cg14374479	-0.00161781
Merzbacher et al. 2023	cg02422426	-0.00114769
Merzbacher et al. 2023	cg21488538	0.00183685
Merzbacher et al. 2023	cg20203395	-0.00103498
Merzbacher et al. 2023	cg01990225	-0.000107232
Merzbacher et al. 2023	cg19220282	-2.24536e-05
Merzbacher et al. 2023	cg03336727	-0.00139859
Merzbacher et al. 2023	cg24689895	-0.000588406
Merzbacher et al. 2023	cg08474748	0.00233623
Merzbacher et al. 2023	cg22084642	0.0017168
Merzbacher et al. 2023	cg05644921	3.76106e-05
Merzbacher et al. 2023	cg06744740	0.00194415
Merzbacher et al. 2023	cg00340052	-0.000232753
Merzbacher et al. 2023	cg01881182	-0.0024195
Merzbacher et al. 2023	cg17469321	-0.00215993
Merzbacher et al. 2023	cg14930390	0.000141454
Merzbacher et al. 2023	cg13694343	-0.000532807
Merzbacher et al. 2023	cg19776945	-0.00135401
Merzbacher et al. 2023	cg26703511	-0.00597339
Merzbacher et al. 2023	cg06861988	-0.000578471
Merzbacher et al. 2023	cg07040024	0.000301717
Merzbacher et al. 2023	cg19675668	0.00106652
Merzbacher et al. 2023	cg04471151	-0.00206055
Merzbacher et al. 2023	cg05304184	-0.00133726
Merzbacher et al. 2023	cg18221580	-0.00043309
Merzbacher et al. 2023	cg05468843	0.00402578
Merzbacher et al. 2023	cg18893793	4.20699e-06
Merzbacher et al. 2023	cg24742746	-0.000634166
Merzbacher et al. 2023	cg22657044	0.000611272
Merzbacher et al. 2023	cg16891020	1.67461e-05
Merzbacher et al. 2023	cg08136809	0.00104227
Merzbacher et al. 2023	cg26188543	7.99657e-05
Merzbacher et al. 2023	cg25076318	0.000500137
Merzbacher et al. 2023	cg14543412	0.000618256
Merzbacher et al. 2023	cg04735632	0.00150403
Merzbacher et al. 2023	cg25588852	0.000992629
Merzbacher et al. 2023	cg09132250	-0.0030506
Merzbacher et al. 2023	cg21084284	-0.00082157
Merzbacher et al. 2023	cg08755736	-0.00346198
Merzbacher et al. 2023	cg11353548	-0.000627313
Merzbacher et al. 2023	cg21006256	-0.000863772
Merzbacher et al. 2023	cg22587600	-0.00042094
Merzbacher et al. 2023	cg09747169	0.00124533
Merzbacher et al. 2023	cg23028129	-0.000210209
Merzbacher et al. 2023	cg11793977	0.000160755
Merzbacher et al. 2023	cg00174901	0.000713127
Merzbacher et al. 2023	cg06948435	0.000509404
Merzbacher et al. 2023	cg04394529	-0.000814541
Merzbacher et al. 2023	cg23694882	0.00178522
Merzbacher et al. 2023	cg19225512	0.00174984
Merzbacher et al. 2023	cg22797134	0.000366857
Merzbacher et al. 2023	cg23100626	-0.000658913
Merzbacher et al. 2023	cg13520532	-0.00184065
Merzbacher et al. 2023	cg15974053	0.000444257
Merzbacher et al. 2023	cg09432590	-4.05744e-05
Merzbacher et al. 2023	cg22092014	-0.000252796
Merzbacher et al. 2023	cg18326274	-0.000856402
Merzbacher et al. 2023	cg23825213	-0.0018848
Merzbacher et al. 2023	cg00166216	-0.00148943
Merzbacher et al. 2023	cg23967822	-0.000658889
Merzbacher et al. 2023	cg01139861	0.00149501
Merzbacher et al. 2023	cg23448729	0.00117713
Merzbacher et al. 2023	cg04765422	-0.000664047
Merzbacher et al. 2023	cg20908276	-2.76808e-05
Merzbacher et al. 2023	cg21429551	-0.00607102
Merzbacher et al. 2023	cg21664281	-0.000988046
Merzbacher et al. 2023	cg12799689	-0.0022779
Merzbacher et al. 2023	cg01819167	-0.00205617
Merzbacher et al. 2023	cg11101316	-5.27475e-05
Merzbacher et al. 2023	cg02347904	0.000590906
Merzbacher et al. 2023	cg25479320	0.000736024
Merzbacher et al. 2023	cg13924715	0.00125337
Merzbacher et al. 2023	cg01598421	-0.00105224
Merzbacher et al. 2023	cg14840850	0.00325618
Merzbacher et al. 2023	ch.7.1100907F	-0.000576421
Merzbacher et al. 2023	cg02959108	0.000445737
Merzbacher et al. 2023	cg12600858	-0.000169852
Merzbacher et al. 2023	cg14596589	0.00188311
Merzbacher et al. 2023	cg26283559	-0.000845121
Merzbacher et al. 2023	cg10646465	-0.00180777
Merzbacher et al. 2023	cg04954056	0.000132346
Merzbacher et al. 2023	cg15546353	0.000539296
Merzbacher et al. 2023	cg06906464	0.00110476
Merzbacher et al. 2023	cg17190781	0.00191511
Merzbacher et al. 2023	cg25439655	0.00228091
Merzbacher et al. 2023	cg02746691	0.000296674
Merzbacher et al. 2023	cg26703956	0.00021891
Merzbacher et al. 2023	cg10854092	6.91105e-05
Merzbacher et al. 2023	cg02804100	0.00025654
Merzbacher et al. 2023	cg23734137	-0.000878845
Merzbacher et al. 2023	cg02203420	0.000101838
Merzbacher et al. 2023	cg19147369	-0.00120484
Merzbacher et al. 2023	cg00056578	0.00179445
Merzbacher et al. 2023	cg07618085	0.00703725
Merzbacher et al. 2023	cg18152523	-0.00107929
Merzbacher et al. 2023	cg02148654	0.000339303
Merzbacher et al. 2023	cg00356500	-0.00018267
Merzbacher et al. 2023	cg08202144	-0.000815884
Merzbacher et al. 2023	cg26383138	0.000309808
Merzbacher et al. 2023	cg03805757	0.00123205
Merzbacher et al. 2023	cg03763001	-0.00357902
Merzbacher et al. 2023	cg01119407	-0.00101643
Merzbacher et al. 2023	cg11314274	-0.000247116
Merzbacher et al. 2023	cg13455439	-0.00237725
Merzbacher et al. 2023	cg17467752	-0.000172435
Merzbacher et al. 2023	cg09475262	0.00107389
Merzbacher et al. 2023	cg11766468	0.000830692
Merzbacher et al. 2023	cg09978105	0.00139865
Merzbacher et al. 2023	cg12062782	-0.000120898
Merzbacher et al. 2023	cg04087449	-0.000452691
Merzbacher et al. 2023	cg00432369	0.00237444
Merzbacher et al. 2023	cg10508778	-0.000325613
Merzbacher et al. 2023	cg11495399	-0.000295299
Merzbacher et al. 2023	cg05454446	-0.00128858
Merzbacher et al. 2023	cg05599160	0.00276058
Merzbacher et al. 2023	cg24606791	0.000173027
Merzbacher et al. 2023	cg15414638	-0.001037
Merzbacher et al. 2023	cg19990483	0.000198863
Merzbacher et al. 2023	cg15903421	0.00147549
Merzbacher et al. 2023	cg03344031	-0.00194294
Merzbacher et al. 2023	cg17796960	-0.000771368
Merzbacher et al. 2023	cg26612794	-0.00162975
Merzbacher et al. 2023	cg01612057	-0.000503504
Merzbacher et al. 2023	cg01798157	-0.000845509
Merzbacher et al. 2023	cg15815084	-0.00216071
Merzbacher et al. 2023	cg01716975	-0.000166691
Merzbacher et al. 2023	cg10071824	-0.00126541
Merzbacher et al. 2023	cg21760666	-0.000118683
Merzbacher et al. 2023	cg13153353	-0.00271362
Merzbacher et al. 2023	cg26430023	-0.00122371
Merzbacher et al. 2023	cg06496041	-5.40672e-05
Merzbacher et al. 2023	cg22489931	-0.00102869
Merzbacher et al. 2023	cg01975505	6.65004e-05
Merzbacher et al. 2023	cg24940370	0.00159893
Merzbacher et al. 2023	cg08767838	0.00135188
Merzbacher et al. 2023	cg00610310	0.0001065
Merzbacher et al. 2023	cg07966372	-0.00236816
Merzbacher et al. 2023	cg07708622	0.000431637
Merzbacher et al. 2023	cg16411857	0.0056344
Merzbacher et al. 2023	cg18408273	-0.000725564
Merzbacher et al. 2023	cg18515886	-0.00280928
Merzbacher et al. 2023	cg04494136	0.000338679
Merzbacher et al. 2023	cg24739189	0.00193821
Merzbacher et al. 2023	cg20616779	0.000900769
Merzbacher et al. 2023	cg16308790	-0.000347067
Merzbacher et al. 2023	cg11645453	0.00292232
Merzbacher et al. 2023	cg19167230	0.000152323
Merzbacher et al. 2023	cg25513610	0.00306202
Merzbacher et al. 2023	cg01199327	-0.0070496
Merzbacher et al. 2023	cg16398628	-0.000250935
Merzbacher et al. 2023	cg26853458	4.61463e-05
Merzbacher et al. 2023	cg07474051	-0.000708064
Merzbacher et al. 2023	cg00301762	-0.00304076
Merzbacher et al. 2023	cg18011760	0.0105579
Merzbacher et al. 2023	cg20669292	0.000802305
Merzbacher et al. 2023	cg14439572	0.000430488
Merzbacher et al. 2023	cg24513387	-0.00282994
Merzbacher et al. 2023	cg02152286	-0.00245107
Merzbacher et al. 2023	cg23979876	-0.000590198
Merzbacher et al. 2023	cg26559804	-0.00470789
Merzbacher et al. 2023	cg09329930	-2.78179e-05
Merzbacher et al. 2023	cg01094564	-0.00155555
Merzbacher et al. 2023	cg08245578	-0.000433744
Merzbacher et al. 2023	cg14773235	4.67269e-05
Merzbacher et al. 2023	cg21222743	0.003271
Merzbacher et al. 2023	cg27228433	-0.00246555
Merzbacher et al. 2023	cg04599631	-0.000910385
Merzbacher et al. 2023	cg06259049	0.000330902
Merzbacher et al. 2023	cg26050004	-0.000417482
Merzbacher et al. 2023	cg09835085	-0.000543499
Merzbacher et al. 2023	cg12897844	-0.00139219
Merzbacher et al. 2023	cg08052292	-0.00401451
Merzbacher et al. 2023	cg06372145	-0.00139351
Merzbacher et al. 2023	cg22963915	7.17964e-06
Merzbacher et al. 2023	cg06363968	-0.0020242
Merzbacher et al. 2023	cg04103251	0.00150908
Merzbacher et al. 2023	cg16764781	0.00116507
Merzbacher et al. 2023	cg10525394	-0.000197471
Merzbacher et al. 2023	cg23126947	-0.00231361
Merzbacher et al. 2023	cg03729941	0.00251054
Merzbacher et al. 2023	cg05900127	0.00225215
Merzbacher et al. 2023	cg11133730	0.00017597
Merzbacher et al. 2023	cg01837364	-0.000347203
Merzbacher et al. 2023	cg05417607	0.000238987
Merzbacher et al. 2023	cg08758174	0.000691803
Merzbacher et al. 2023	cg19642421	9.25948e-05
Merzbacher et al. 2023	cg01299279	-0.00219892
Merzbacher et al. 2023	cg02242004	-0.000425473
Merzbacher et al. 2023	cg22120095	0.0035268
Merzbacher et al. 2023	cg16997642	-0.000143425
Merzbacher et al. 2023	cg25167447	0.000152227
Merzbacher et al. 2023	cg02458885	0.00138319
Merzbacher et al. 2023	cg25921813	0.00554115
Merzbacher et al. 2023	cg06175912	0.000498806
Merzbacher et al. 2023	cg19313311	0.00166841
Merzbacher et al. 2023	cg20698421	-0.00369653
Merzbacher et al. 2023	cg17458357	0.001463
Merzbacher et al. 2023	cg11001780	0.000582279
Merzbacher et al. 2023	cg08538034	-0.00137791
Merzbacher et al. 2023	cg02639181	-0.000816716
Merzbacher et al. 2023	cg12277789	-0.00231303
Merzbacher et al. 2023	cg01798251	-0.000468494
Merzbacher et al. 2023	cg04069472	0.00121685
Merzbacher et al. 2023	cg04676799	-0.000591131
Merzbacher et al. 2023	cg21733098	0.00126091
Merzbacher et al. 2023	cg19767622	7.34443e-07
Merzbacher et al. 2023	cg03717367	-0.000569955
Merzbacher et al. 2023	cg09445472	0.000561616
Merzbacher et al. 2023	cg18007957	-2.59889e-05
Merzbacher et al. 2023	cg12600749	0.00356354
Merzbacher et al. 2023	cg16345311	0.00237487
Merzbacher et al. 2023	cg07395611	-0.000629514
Merzbacher et al. 2023	cg10987705	0.000415148
Merzbacher et al. 2023	cg03454775	-0.00184811
Merzbacher et al. 2023	cg02119938	-0.00785137
Merzbacher et al. 2023	cg19003904	-0.00249818
Merzbacher et al. 2023	cg23967474	0.00065188
Merzbacher et al. 2023	cg23375598	-0.00147742
Merzbacher et al. 2023	cg13703021	0.000544508
Merzbacher et al. 2023	cg18377044	0.000578761
Merzbacher et al. 2023	cg10305299	-0.000256175
Merzbacher et al. 2023	cg23596826	-0.000144655
Merzbacher et al. 2023	cg21323720	-0.000948703
Merzbacher et al. 2023	cg14354168	-0.00150045
Merzbacher et al. 2023	cg12450708	0.00364924
Merzbacher et al. 2023	cg15114474	-0.000816636
Merzbacher et al. 2023	cg13614741	0.000337563
Merzbacher et al. 2023	cg27030141	-0.000744258
Merzbacher et al. 2023	cg20829055	-0.000123246
Merzbacher et al. 2023	cg15243034	-0.00154211
Merzbacher et al. 2023	cg09311690	-3.06862e-05
Merzbacher et al. 2023	cg06457011	0.000702474
Merzbacher et al. 2023	cg09132944	-0.000767653
Merzbacher et al. 2023	cg15183649	-0.000578368
Merzbacher et al. 2023	cg27582081	0.00128209
Merzbacher et al. 2023	cg01089498	-0.000598047
Merzbacher et al. 2023	cg25031670	-0.00112426
Merzbacher et al. 2023	cg20154618	-0.00516837
Merzbacher et al. 2023	cg02004851	-0.000782069
Merzbacher et al. 2023	cg18427120	-0.000710672
Merzbacher et al. 2023	cg23387468	0.00148802
Merzbacher et al. 2023	cg17601785	-0.000532272
Merzbacher et al. 2023	cg20927242	0.000931114
Merzbacher et al. 2023	cg00647879	0.0027744
Merzbacher et al. 2023	cg18965930	0.00016375
Merzbacher et al. 2023	cg10107671	-0.000479565
Merzbacher et al. 2023	cg18220786	-0.000421174
Merzbacher et al. 2023	cg09697999	0.00336754
Merzbacher et al. 2023	cg20801751	0.00147326
Merzbacher et al. 2023	cg20620751	0.00200278
Merzbacher et al. 2023	cg17930550	-0.00021047
Merzbacher et al. 2023	cg13399203	-0.00480369
Merzbacher et al. 2023	cg23693245	0.00256412
Merzbacher et al. 2023	cg04691252	0.000477686
Merzbacher et al. 2023	cg14002345	-0.00175262
Merzbacher et al. 2023	cg25064395	0.000352498
Merzbacher et al. 2023	cg10483660	-0.0004607
Merzbacher et al. 2023	cg00153041	-0.00143313
Merzbacher et al. 2023	cg24553170	0.000393531
Merzbacher et al. 2023	cg04382643	8.69398e-06
Merzbacher et al. 2023	cg16020706	-0.000406486
Merzbacher et al. 2023	cg15316508	-0.000472844
Merzbacher et al. 2023	cg20480783	-0.00303998
Merzbacher et al. 2023	cg07381973	0.000222358
Merzbacher et al. 2023	cg19379924	0.000298777
Merzbacher et al. 2023	cg14035860	0.00142707
Merzbacher et al. 2023	cg21001198	-0.000499399
Merzbacher et al. 2023	cg12193657	-0.00237763
Merzbacher et al. 2023	cg07126115	0.00237412
Merzbacher et al. 2023	cg18405719	-0.00392028
Merzbacher et al. 2023	cg10372770	-0.00175726
Merzbacher et al. 2023	cg27026202	0.00153323
Merzbacher et al. 2023	cg03457142	-0.000838032
Merzbacher et al. 2023	cg18496447	-0.00289105
Merzbacher et al. 2023	cg24921799	-0.00117823
Merzbacher et al. 2023	cg05934298	-0.00104504
Merzbacher et al. 2023	cg18228116	5.91968e-05
Merzbacher et al. 2023	cg05104897	0.00111868
Merzbacher et al. 2023	cg16022553	0.000810465
Merzbacher et al. 2023	cg24550026	-0.00558092
Merzbacher et al. 2023	cg18873957	-0.000123571
Merzbacher et al. 2023	cg08043592	0.0016527
Merzbacher et al. 2023	cg03349819	-0.000201119
Merzbacher et al. 2023	cg03077533	-0.00214129
Merzbacher et al. 2023	cg13753526	-0.000802922
Merzbacher et al. 2023	cg20102280	0.000643718
Merzbacher et al. 2023	cg25796062	0.000168526
Merzbacher et al. 2023	ch.2.1636738F	-0.000403994
Merzbacher et al. 2023	cg22274539	0.00192565
Merzbacher et al. 2023	cg06385380	-0.000442251
Merzbacher et al. 2023	cg07393736	0.000564209
Merzbacher et al. 2023	cg06488842	-0.000235926
Merzbacher et al. 2023	cg13837822	-0.00011439
Merzbacher et al. 2023	cg14233295	0.0011652
Merzbacher et al. 2023	cg07456503	-0.000608133
Merzbacher et al. 2023	cg00176863	-0.000395552
Merzbacher et al. 2023	cg12583572	-0.00220235
Merzbacher et al. 2023	cg26950531	-0.0156735
Merzbacher et al. 2023	cg19959041	9.30776e-05
Merzbacher et al. 2023	cg06633438	0.00315163
Merzbacher et al. 2023	cg11900447	-0.00022559
Merzbacher et al. 2023	cg02519751	-0.000356216
Merzbacher et al. 2023	cg03598366	0.000327821
Merzbacher et al. 2023	cg23007665	-0.00408008
Merzbacher et al. 2023	cg10427719	-0.00096682
Merzbacher et al. 2023	cg16163535	0.00132566
Merzbacher et al. 2023	cg10994149	0.00178996
Merzbacher et al. 2023	cg18524788	0.000871096
Merzbacher et al. 2023	cg04849180	0.000796
Merzbacher et al. 2023	cg23916896	0.000542297
Merzbacher et al. 2023	cg15393498	0.00207734
Merzbacher et al. 2023	cg26924408	-0.00193673
Merzbacher et al. 2023	cg11197664	0.00123424
Merzbacher et al. 2023	cg10636246	-0.0018806
Merzbacher et al. 2023	cg23378546	0.0022668
Merzbacher et al. 2023	cg20707222	-0.00379599
Merzbacher et al. 2023	cg10877130	-0.00228884
Merzbacher et al. 2023	cg07329467	0.000883869
Merzbacher et al. 2023	cg14648265	-0.000559399
Merzbacher et al. 2023	cg25532099	-0.00114229
Merzbacher et al. 2023	cg18317533	9.41543e-05
Merzbacher et al. 2023	cg12141457	-0.000305297
Merzbacher et al. 2023	cg25233709	-0.001882
Merzbacher et al. 2023	cg21219903	0.000962448
Merzbacher et al. 2023	cg26784300	0.000555481
Merzbacher et al. 2023	cg14494204	9.19167e-05
Merzbacher et al. 2023	cg08590069	-0.000296609
Merzbacher et al. 2023	cg20164279	0.00201991
Merzbacher et al. 2023	cg04036182	0.000302001
Merzbacher et al. 2023	cg16014725	0.00104881
Merzbacher et al. 2023	cg15923943	0.00259921
Merzbacher et al. 2023	cg19250304	-0.000934261
Merzbacher et al. 2023	cg01672042	-0.00828043
Merzbacher et al. 2023	cg07846061	0.00142258
Merzbacher et al. 2023	cg26918756	-0.000881405
Merzbacher et al. 2023	cg24333206	0.00344152
Merzbacher et al. 2023	cg26758338	-0.00100106
Merzbacher et al. 2023	cg01686522	-0.00185459
Merzbacher et al. 2023	cg18558073	-0.000699581
Merzbacher et al. 2023	cg12477370	0.00132401
Merzbacher et al. 2023	cg04583430	0.00122529
Merzbacher et al. 2023	cg20590617	0.000135304
Merzbacher et al. 2023	cg25820279	-0.000829199
Merzbacher et al. 2023	cg24990327	0.000224285
Merzbacher et al. 2023	cg19390658	-0.00555103
Merzbacher et al. 2023	cg07788140	0.0002218
Merzbacher et al. 2023	cg10503635	0.000916044
Merzbacher et al. 2023	cg16683416	0.00219234
Merzbacher et al. 2023	cg20263885	-0.000988273
Merzbacher et al. 2023	cg02213340	-0.000238415
Merzbacher et al. 2023	cg26447697	-0.00107244
Merzbacher et al. 2023	cg02298956	-0.00103513
Merzbacher et al. 2023	cg24881255	0.00111631
Merzbacher et al. 2023	cg23076476	-0.000265408
Merzbacher et al. 2023	cg01182236	0.000130227
Merzbacher et al. 2023	cg15473868	-0.00188316
Merzbacher et al. 2023	cg17199320	-2.3682e-05
Merzbacher et al. 2023	cg13556266	0.000742346
Merzbacher et al. 2023	cg25095814	-0.00196394
Merzbacher et al. 2023	cg09034896	-0.000425384
Merzbacher et al. 2023	cg05041984	-0.00129229
Merzbacher et al. 2023	cg23489390	-0.000952027
Merzbacher et al. 2023	cg09002919	0.000468085
Merzbacher et al. 2023	cg02858625	0.00178768
Merzbacher et al. 2023	cg17101611	-0.000488035
Merzbacher et al. 2023	cg14595003	-0.000180417
Merzbacher et al. 2023	cg14653418	-0.000294283
Merzbacher et al. 2023	cg19536508	-0.000182573
Merzbacher et al. 2023	cg11794735	-5.8951e-05
Merzbacher et al. 2023	cg22457642	2.72465e-05
Merzbacher et al. 2023	cg14120583	0.0020046
Merzbacher et al. 2023	cg26808167	0.000894694
Merzbacher et al. 2023	cg23067856	-0.00040255
Merzbacher et al. 2023	cg09150064	0.00109215
Merzbacher et al. 2023	cg24494617	0.00235988
Merzbacher et al. 2023	cg05839709	0.00167894
Merzbacher et al. 2023	cg26257082	0.00416546
Merzbacher et al. 2023	cg04514998	-0.00425518
Merzbacher et al. 2023	cg05694621	7.6257e-05
Merzbacher et al. 2023	cg04551440	0.00230275
Merzbacher et al. 2023	cg08548559	-0.00654913
Merzbacher et al. 2023	cg17586764	-0.00140352
Merzbacher et al. 2023	cg06140138	-1.16883e-05
Merzbacher et al. 2023	cg18437209	-0.00487811
Merzbacher et al. 2023	cg04117113	-0.00240902
Merzbacher et al. 2023	cg04838847	-0.00195154
Merzbacher et al. 2023	cg25432425	0.000369634
Merzbacher et al. 2023	cg03897456	-0.000182223
Merzbacher et al. 2023	cg24107270	-0.00247279
Merzbacher et al. 2023	cg01401913	0.000256047
Merzbacher et al. 2023	cg23090583	0.000894009
Merzbacher et al. 2023	cg11210374	0.000460992
Merzbacher et al. 2023	cg01651915	-0.000419513
Merzbacher et al. 2023	cg03327570	-0.00226576
Merzbacher et al. 2023	cg10755899	0.00376536
Merzbacher et al. 2023	cg17733824	0.000214826
Merzbacher et al. 2023	cg19017177	-0.00108234
Merzbacher et al. 2023	cg20960181	0.000685253
Merzbacher et al. 2023	cg15001132	-0.00112383
Merzbacher et al. 2023	cg01558040	-0.000673049
Merzbacher et al. 2023	cg23693169	-0.000220434
Merzbacher et al. 2023	cg12571847	-0.000971382
Merzbacher et al. 2023	cg23235772	-0.00226936
Merzbacher et al. 2023	cg07211259	0.00683668
Merzbacher et al. 2023	cg20826345	-0.000176034
Merzbacher et al. 2023	cg14341953	-0.00382798
Merzbacher et al. 2023	cg03429643	0.00279902
Merzbacher et al. 2023	cg25135322	0.00225155
Merzbacher et al. 2023	cg06310131	-0.00235049
Merzbacher et al. 2023	cg04132407	-8.95586e-05
Merzbacher et al. 2023	cg22333960	0.00351886
Merzbacher et al. 2023	cg18331909	-0.000329389
Merzbacher et al. 2023	cg26826350	0.000618352
Merzbacher et al. 2023	cg04494562	-0.000444906
Merzbacher et al. 2023	cg24627419	-0.00082341
Merzbacher et al. 2023	cg07664553	2.65517e-06
Merzbacher et al. 2023	cg00594866	0.000182413
Merzbacher et al. 2023	cg14233838	0.000715165
Merzbacher et al. 2023	cg05062023	0.0024609
Merzbacher et al. 2023	cg19760965	-0.00126748
Merzbacher et al. 2023	ch.8.842844F	0.000259534
Merzbacher et al. 2023	cg18461693	0.00069232
Merzbacher et al. 2023	cg01831904	-0.00245977
Merzbacher et al. 2023	cg22691257	-0.00119995
Merzbacher et al. 2023	cg21809155	-0.000134849
Merzbacher et al. 2023	cg27449824	0.000484673
Merzbacher et al. 2023	cg19867649	-0.00037329
Merzbacher et al. 2023	cg27630554	0.0022359
Merzbacher et al. 2023	cg06832272	0.000370203
Merzbacher et al. 2023	cg26403843	0.00891762
Merzbacher et al. 2023	cg03413475	-0.000804433
Merzbacher et al. 2023	cg14160556	0.00262756
Merzbacher et al. 2023	cg12554483	-0.00324611
Merzbacher et al. 2023	cg15424989	-0.000211061
Merzbacher et al. 2023	cg06323483	0.0019149
Merzbacher et al. 2023	cg26781129	0.0013309
Merzbacher et al. 2023	cg06933711	-0.00146711
Merzbacher et al. 2023	cg06508867	0.000698777
Merzbacher et al. 2023	cg03609216	0.000155198
Merzbacher et al. 2023	cg10874102	6.57695e-05
Merzbacher et al. 2023	cg22830273	0.000821951
Merzbacher et al. 2023	cg13212186	0.00115767
Merzbacher et al. 2023	cg07419704	-0.00110339
Merzbacher et al. 2023	cg07290920	-0.000377277
Merzbacher et al. 2023	cg27325462	-0.00116515
Merzbacher et al. 2023	cg10186992	0.00187153
Merzbacher et al. 2023	cg17068236	0.00187001
Merzbacher et al. 2023	cg10238603	-0.00112552
Merzbacher et al. 2023	cg02987984	0.00161128
Merzbacher et al. 2023	cg26106034	-0.00121313
Merzbacher et al. 2023	cg17139436	0.000332601
Merzbacher et al. 2023	cg18638120	-0.00102288
Merzbacher et al. 2023	cg03746015	-0.00649347
Merzbacher et al. 2023	cg18593194	0.000693613
Merzbacher et al. 2023	cg19781472	0.00192032
Merzbacher et al. 2023	cg17679604	0.0048192
Merzbacher et al. 2023	cg12946660	0.000430413
Merzbacher et al. 2023	cg03720745	6.50596e-05
Merzbacher et al. 2023	cg06859735	-0.00283481
Merzbacher et al. 2023	cg25463863	0.000378173
Merzbacher et al. 2023	cg10151957	0.00238627
Merzbacher et al. 2023	cg08223357	0.000890335
Merzbacher et al. 2023	cg09701743	-0.00207507
Merzbacher et al. 2023	cg08349335	-4.41976e-05
Merzbacher et al. 2023	cg14660676	-0.00141158
Merzbacher et al. 2023	cg00008452	-0.00101114
Merzbacher et al. 2023	cg06855983	-0.000396415
Merzbacher et al. 2023	cg23792978	0.00257757
Merzbacher et al. 2023	cg18657643	0.000878833
Merzbacher et al. 2023	cg07206293	0.000270822
Merzbacher et al. 2023	cg05971398	0.000952191
Merzbacher et al. 2023	cg02393699	0.00019697
Merzbacher et al. 2023	cg06234051	-1.0567e-05
Merzbacher et al. 2023	cg27527290	-0.00142153
Merzbacher et al. 2023	cg05323345	-0.000146383
Merzbacher et al. 2023	cg25582978	-0.000331145
Merzbacher et al. 2023	cg12177851	0.00142346
Merzbacher et al. 2023	cg14519518	0.00500832
Merzbacher et al. 2023	cg06496344	0.0032794
Merzbacher et al. 2023	cg20341251	-0.0026496
Merzbacher et al. 2023	cg11207515	-0.00504338
Merzbacher et al. 2023	cg09064713	-0.000139041
Merzbacher et al. 2023	cg01777403	0.000634035
Merzbacher et al. 2023	cg09781827	-0.000698937
Merzbacher et al. 2023	cg00693240	3.2851e-05
Merzbacher et al. 2023	cg26009801	-0.000585611
Merzbacher et al. 2023	cg03602862	-0.00387195
Merzbacher et al. 2023	cg13149412	0.000381679
Merzbacher et al. 2023	cg11974077	-0.000753952
Merzbacher et al. 2023	cg24655087	-0.000119851
Merzbacher et al. 2023	cg25550564	0.0024214
Merzbacher et al. 2023	cg07676517	0.00165027
Merzbacher et al. 2023	cg23215929	-0.00208282
Merzbacher et al. 2023	cg00134210	-0.00264251
Merzbacher et al. 2023	cg12539193	0.000272376
Merzbacher et al. 2023	cg17598785	-0.00200255
Merzbacher et al. 2023	cg27390627	0.000737164
Merzbacher et al. 2023	cg05277504	-0.0012084
Merzbacher et al. 2023	cg09791055	0.000916933
Merzbacher et al. 2023	cg04115307	4.96332e-05
Merzbacher et al. 2023	cg13518625	-0.0153892
Merzbacher et al. 2023	cg23635728	-0.00132162
Merzbacher et al. 2023	cg20344326	0.0026111
Merzbacher et al. 2023	cg01673082	-0.0013391
Merzbacher et al. 2023	cg25464034	-0.00115385
Merzbacher et al. 2023	cg03954991	-5.72157e-05
Merzbacher et al. 2023	cg14691497	0.000373063
Merzbacher et al. 2023	cg17966227	-0.00196804
Merzbacher et al. 2023	cg24992339	-7.47714e-06
Merzbacher et al. 2023	cg06527318	0.000165739
Merzbacher et al. 2023	cg09705592	0.000255608
Merzbacher et al. 2023	cg01779512	0.000475579
Merzbacher et al. 2023	cg03546163	0.0337087
Merzbacher et al. 2023	cg09248714	-0.000525714
Merzbacher et al. 2023	cg07963563	-0.000550891
Merzbacher et al. 2023	cg23357832	-0.000219898
Merzbacher et al. 2023	cg01095193	0.000277156
Merzbacher et al. 2023	cg10351287	-0.000334668
Merzbacher et al. 2023	cg09323728	-0.00149328
Merzbacher et al. 2023	cg06495631	0.00027293
Merzbacher et al. 2023	cg26060667	0.00484136
Merzbacher et al. 2023	cg04786330	0.0017755
Merzbacher et al. 2023	cg16502980	0.00261816
Merzbacher et al. 2023	cg08368123	0.00335196
Merzbacher et al. 2023	cg01216467	-8.38525e-05
Merzbacher et al. 2023	cg05991609	0.000945017
Merzbacher et al. 2023	cg09953323	0.000361756
Merzbacher et al. 2023	cg19950139	4.822e-06
Merzbacher et al. 2023	cg23219808	0.00124561
Merzbacher et al. 2023	cg23658014	0.000574569
Merzbacher et al. 2023	cg14466075	0.000946024
Merzbacher et al. 2023	cg26410105	0.00182957
Merzbacher et al. 2023	cg12145866	-0.000188366
Merzbacher et al. 2023	cg02863489	-0.00374642
Merzbacher et al. 2023	cg19373099	0.00746927
Merzbacher et al. 2023	cg17310428	0.00126952
Merzbacher et al. 2023	cg07480653	0.000626738
Merzbacher et al. 2023	cg12806892	-0.00036662
Merzbacher et al. 2023	cg26717563	-0.000580105
Merzbacher et al. 2023	cg12082202	7.41299e-05
Merzbacher et al. 2023	cg23967461	-0.00593394
Merzbacher et al. 2023	cg05785686	-0.000104577
Merzbacher et al. 2023	cg26182497	0.00127161
Merzbacher et al. 2023	cg13211181	0.000346764
Merzbacher et al. 2023	cg08057190	0.0018132
Merzbacher et al. 2023	cg26081003	0.000685096
Merzbacher et al. 2023	cg12461287	-0.000149444
Merzbacher et al. 2023	cg27326026	0.00162303
Merzbacher et al. 2023	cg01205935	0.000284546
Merzbacher et al. 2023	cg07555125	-0.00177099
Merzbacher et al. 2023	cg11953088	-0.00107634
Merzbacher et al. 2023	cg13049359	-0.00166177
Merzbacher et al. 2023	cg08366845	0.000848078
Merzbacher et al. 2023	cg16214653	0.00412715
Merzbacher et al. 2023	cg04764907	0.00152915
Merzbacher et al. 2023	cg07312880	-0.000327837
Merzbacher et al. 2023	cg24740531	0.00163758
Merzbacher et al. 2023	cg19768079	-0.0032439
Merzbacher et al. 2023	cg05901543	0.00144283
Merzbacher et al. 2023	cg15751116	0.00268705
Merzbacher et al. 2023	cg27251126	0.00011277
Merzbacher et al. 2023	cg20741333	0.000467105
Merzbacher et al. 2023	cg12470218	-0.000698346
Merzbacher et al. 2023	cg17287155	0.0183935
Merzbacher et al. 2023	cg03268697	0.00162782
Merzbacher et al. 2023	cg13475583	0.00146973
Merzbacher et al. 2023	cg04180046	0.000589565
Merzbacher et al. 2023	cg14640244	0.00358805
Merzbacher et al. 2023	cg14517743	0.00111434
Merzbacher et al. 2023	cg18131689	0.000807692
Merzbacher et al. 2023	cg09502464	-0.00234748
Merzbacher et al. 2023	cg00814780	-0.00140168
Merzbacher et al. 2023	cg18087477	0.000481478
Merzbacher et al. 2023	cg02587316	-0.00251295
Merzbacher et al. 2023	cg05487134	-0.000449833
Merzbacher et al. 2023	cg16415457	-0.000558168
Merzbacher et al. 2023	cg22655154	-0.000893904
Merzbacher et al. 2023	cg03394309	-0.000182594
Merzbacher et al. 2023	cg17735983	0.00154369
Merzbacher et al. 2023	cg21930118	4.99122e-05
Merzbacher et al. 2023	cg02443148	-0.00153309
Merzbacher et al. 2023	cg07636145	-0.000347693
Merzbacher et al. 2023	cg02785000	0.00114554
Merzbacher et al. 2023	cg06178669	-0.00374947
Merzbacher et al. 2023	cg07063870	-0.00154921
Merzbacher et al. 2023	cg26455541	0.00148707
Merzbacher et al. 2023	cg11324650	0.00326306
Merzbacher et al. 2023	cg08120210	0.00326223
Merzbacher et al. 2023	cg04202120	2.65918e-05
Merzbacher et al. 2023	cg04175872	-0.00187038
Merzbacher et al. 2023	cg23087108	0.00459137
Merzbacher et al. 2023	cg23908794	-0.00070124
Merzbacher et al. 2023	cg00695799	-0.00151913
Merzbacher et al. 2023	cg04225902	-0.0023228
Merzbacher et al. 2023	cg20285224	-0.00298409
Merzbacher et al. 2023	cg02562740	0.00353797
Merzbacher et al. 2023	cg10795509	0.000918174
Merzbacher et al. 2023	cg00074145	-0.00214517
Merzbacher et al. 2023	cg00220102	-0.000794415
Merzbacher et al. 2023	cg22640819	0.000477429
Merzbacher et al. 2023	cg21683390	-0.000807973
Merzbacher et al. 2023	cg06803853	0.00359679
Merzbacher et al. 2023	cg06381803	0.00176446
Merzbacher et al. 2023	cg03366574	0.00171118
Merzbacher et al. 2023	cg15784635	0.00158618
Merzbacher et al. 2023	cg11198128	-0.00069194
Merzbacher et al. 2023	cg05096700	0.00105461
Merzbacher et al. 2023	cg07178278	0.00133389
Merzbacher et al. 2023	cg12712184	-0.010343
Merzbacher et al. 2023	cg12807764	-0.00862983
Merzbacher et al. 2023	cg21349637	-0.000736087
Merzbacher et al. 2023	cg01628467	-0.00119741
Merzbacher et al. 2023	cg16516295	0.00202761
Merzbacher et al. 2023	cg26448681	-0.00143484
Merzbacher et al. 2023	cg00853733	-0.000265384
Merzbacher et al. 2023	cg19821098	0.000125241
Merzbacher et al. 2023	cg07189962	6.69941e-05
Merzbacher et al. 2023	cg26964651	0.00225106
Merzbacher et al. 2023	cg06518838	0.000363381
Merzbacher et al. 2023	cg21085022	0.00207173
Merzbacher et al. 2023	cg15753394	0.001721
Merzbacher et al. 2023	cg10481072	-0.000349204
Merzbacher et al. 2023	cg05142677	0.000575517
Merzbacher et al. 2023	cg03733026	0.00341468
Merzbacher et al. 2023	cg06916620	0.000231801
Merzbacher et al. 2023	cg14609721	0.000125252
Merzbacher et al. 2023	cg06580523	0.00141161
Merzbacher et al. 2023	cg17758696	-0.0055406
Merzbacher et al. 2023	cg17719126	0.0012789
Merzbacher et al. 2023	cg10635145	0.00225985
Merzbacher et al. 2023	cg09166519	2.54945e-05
Merzbacher et al. 2023	cg12741255	-0.000817501
Merzbacher et al. 2023	cg02578312	0.00066564
Merzbacher et al. 2023	cg20562574	0.000618876
Merzbacher et al. 2023	cg03169018	-0.000502519
Merzbacher et al. 2023	cg27639268	-0.000423153
Merzbacher et al. 2023	cg03517918	0.000285495
Merzbacher et al. 2023	cg01732984	-0.00041232
Merzbacher et al. 2023	cg20000602	-0.000111712
Merzbacher et al. 2023	cg08557188	0.000981306
Merzbacher et al. 2023	cg27637521	-0.00494207
Merzbacher et al. 2023	cg05823563	-0.00265382
Merzbacher et al. 2023	cg04751628	-0.000975721
Merzbacher et al. 2023	cg08275015	0.000794907
Merzbacher et al. 2023	cg09818265	-0.000784471
Merzbacher et al. 2023	cg16585333	0.00178705
Merzbacher et al. 2023	cg06690548	-0.0141823
Merzbacher et al. 2023	cg23078194	-7.20894e-05
Merzbacher et al. 2023	cg14981546	-0.000627254
Merzbacher et al. 2023	cg21037180	8.87802e-06
Merzbacher et al. 2023	cg06208270	0.0074778
Merzbacher et al. 2023	cg03553407	0.00213426
Merzbacher et al. 2023	cg09848445	0.0019477
Merzbacher et al. 2023	cg23244761	-0.00238361
Merzbacher et al. 2023	cg10028549	-0.00163399
Merzbacher et al. 2023	cg10660854	-0.00133205
Merzbacher et al. 2023	cg01579289	-0.000253326
Merzbacher et al. 2023	cg21156057	-0.000133035
Merzbacher et al. 2023	cg06493810	-0.000745385
Merzbacher et al. 2023	cg15287806	-0.00543649
Merzbacher et al. 2023	cg03315054	0.000171186
Merzbacher et al. 2023	cg18479798	-0.00265739
Merzbacher et al. 2023	cg12835736	-0.00127467
Merzbacher et al. 2023	cg04889833	-0.000340463
Merzbacher et al. 2023	cg01814945	-0.000266804
Merzbacher et al. 2023	cg25008813	-0.00166649
Merzbacher et al. 2023	cg25890678	-9.5815e-05
Merzbacher et al. 2023	cg04148584	-0.00105015
Merzbacher et al. 2023	cg27037018	-4.31429e-05
Merzbacher et al. 2023	cg10866700	-0.000777255
Merzbacher et al. 2023	cg27540367	-0.0233217
Merzbacher et al. 2023	cg23985995	0.00152945
Merzbacher et al. 2023	cg04092800	0.00332427
Merzbacher et al. 2023	cg14232743	0.00474182
Merzbacher et al. 2023	cg16230626	-0.00318476
Merzbacher et al. 2023	cg05663173	-0.000362378
Merzbacher et al. 2023	cg06999762	-0.000791747
Merzbacher et al. 2023	cg03823171	-0.000930497
Merzbacher et al. 2023	cg26909954	-0.00030248
Merzbacher et al. 2023	cg14030593	8.76291e-05
Merzbacher et al. 2023	cg03071808	0.000491568
Merzbacher et al. 2023	cg03819227	0.0006789
Merzbacher et al. 2023	cg26357453	-2.05181e-05
Merzbacher et al. 2023	cg09856068	0.00202939
Merzbacher et al. 2023	cg10549986	0.00413962
Merzbacher et al. 2023	cg26296781	0.00166467
Merzbacher et al. 2023	cg22346124	-0.00146027
Merzbacher et al. 2023	cg00977696	-0.000316896
Merzbacher et al. 2023	cg20780880	0.00057367
Merzbacher et al. 2023	cg07884734	0.00104634
Merzbacher et al. 2023	cg08473764	-0.00102768
Merzbacher et al. 2023	cg15964523	0.00183864
Merzbacher et al. 2023	cg14826797	0.000984564
Merzbacher et al. 2023	cg23001131	-0.00114671
Merzbacher et al. 2023	cg25020919	-0.000461927
Merzbacher et al. 2023	cg13841627	-4.50951e-05
Merzbacher et al. 2023	cg03440636	0.000592227
Merzbacher et al. 2023	cg03055671	-0.00086993
Merzbacher et al. 2023	cg12344249	0.000731349
Merzbacher et al. 2023	cg15971888	-0.000634405
Merzbacher et al. 2023	cg05793579	-0.000453972
Merzbacher et al. 2023	cg14675361	-0.00856059
Merzbacher et al. 2023	cg18618355	0.00237326
Merzbacher et al. 2023	cg06381135	-0.0016875
Merzbacher et al. 2023	cg06560282	-0.00201359
Merzbacher et al. 2023	cg16534854	0.000784455
Merzbacher et al. 2023	cg20656868	0.00231277
Merzbacher et al. 2023	cg15139668	-0.00146188
Merzbacher et al. 2023	cg22125989	0.00193095
Merzbacher et al. 2023	cg06517984	-0.000350679
Merzbacher et al. 2023	cg04827223	-0.00108393
Merzbacher et al. 2023	cg13793157	-0.00272033
Merzbacher et al. 2023	cg14210094	0.00112737
Merzbacher et al. 2023	cg24163658	-0.000362323
Merzbacher et al. 2023	cg06288131	-0.000234709
Merzbacher et al. 2023	cg23436746	0.000734984
Merzbacher et al. 2023	cg22796593	0.00788999
Merzbacher et al. 2023	cg13023681	0.00256411
Merzbacher et al. 2023	cg17397672	0.0007119
Merzbacher et al. 2023	cg00549910	-0.00238194
Merzbacher et al. 2023	cg25784219	0.00188885
Merzbacher et al. 2023	cg11775417	-0.00262177
Merzbacher et al. 2023	cg23481438	0.000640774
Merzbacher et al. 2023	cg18254930	-0.0004473
Merzbacher et al. 2023	cg24772753	-0.00226503
Merzbacher et al. 2023	cg01526748	0.00149235
Merzbacher et al. 2023	cg10256219	0.00470754
Merzbacher et al. 2023	cg06985993	-8.1629e-05
Merzbacher et al. 2023	cg08325845	-0.00171509
Merzbacher et al. 2023	cg05194412	0.000535776
Merzbacher et al. 2023	cg19669193	-0.000839479
Merzbacher et al. 2023	cg06256944	0.00226544
Merzbacher et al. 2023	cg03844894	0.00117246
Merzbacher et al. 2023	cg10500406	0.000686729
Merzbacher et al. 2023	cg09240793	0.000488417
Merzbacher et al. 2023	cg09842196	0.00044143
Merzbacher et al. 2023	cg17048073	-0.000297209
Merzbacher et al. 2023	cg20922821	0.00095999
Merzbacher et al. 2023	cg14159790	0.000982026
Merzbacher et al. 2023	cg16398761	-0.00641549
Merzbacher et al. 2023	cg01477319	0.000462308
Merzbacher et al. 2023	cg06174078	0.00123347
Merzbacher et al. 2023	cg03747028	-5.77283e-05
Merzbacher et al. 2023	cg12522039	-0.00397824
Merzbacher et al. 2023	cg22778120	0.00699446
Merzbacher et al. 2023	cg01221157	-0.00307081
Merzbacher et al. 2023	cg03298319	-0.00213269
Merzbacher et al. 2023	cg04717895	0.000355555
Merzbacher et al. 2023	cg00053135	-0.0015548
Merzbacher et al. 2023	cg14893274	-0.00143068
Merzbacher et al. 2023	cg16626884	-0.00346339
Merzbacher et al. 2023	cg23958684	-0.000417426
Merzbacher et al. 2023	cg22463795	0.00193926
Merzbacher et al. 2023	cg22812331	0.00105913
Merzbacher et al. 2023	cg23361916	-0.00052265
Merzbacher et al. 2023	cg13474848	-0.000111816
Merzbacher et al. 2023	cg13401911	0.000694579
Merzbacher et al. 2023	cg08753468	-0.00187376
Merzbacher et al. 2023	ch.13.1078047F	-0.000989546
Merzbacher et al. 2023	cg17307558	0.000604267
Merzbacher et al. 2023	cg09178385	0.000686087
Merzbacher et al. 2023	cg01859118	-0.000785727
Merzbacher et al. 2023	cg02945866	0.00331263
Merzbacher et al. 2023	cg10149529	0.00208281
Merzbacher et al. 2023	cg07638797	0.000107218
Merzbacher et al. 2023	cg01193293	0.000136055
Merzbacher et al. 2023	cg27600205	-0.00145365
Merzbacher et al. 2023	cg07533951	-0.00103848
Merzbacher et al. 2023	cg22991512	-0.000796513
Merzbacher et al. 2023	cg13824500	-0.000486103
Merzbacher et al. 2023	cg20587168	0.000939896
Merzbacher et al. 2023	cg27097622	-0.000223343
Merzbacher et al. 2023	cg06286685	-0.000247703
Merzbacher et al. 2023	cg07731916	0.00309652
Merzbacher et al. 2023	cg14499563	-0.000233684
Merzbacher et al. 2023	cg04867891	-0.0042794
Merzbacher et al. 2023	cg23125449	0.00230714
Merzbacher et al. 2023	cg09350548	0.000780245
Merzbacher et al. 2023	cg04761648	5.01523e-05
Merzbacher et al. 2023	cg18192602	-0.000214316
Merzbacher et al. 2023	cg25728166	3.2358e-06
Merzbacher et al. 2023	cg19948393	-0.000710127
Merzbacher et al. 2023	cg02299328	0.00252409
Merzbacher et al. 2023	cg05820312	-0.00118221
Merzbacher et al. 2023	cg26836402	0.00260693
Merzbacher et al. 2023	cg03040848	-0.00102605
Merzbacher et al. 2023	cg02016195	0.000325821
Merzbacher et al. 2023	cg27377749	-0.00185036
Merzbacher et al. 2023	cg23351030	0.00164934
Merzbacher et al. 2023	cg21116314	-0.000732694
Merzbacher et al. 2023	cg03608828	-0.000815069
Merzbacher et al. 2023	cg20680872	0.00123178
Merzbacher et al. 2023	cg08051713	-0.000285554
Merzbacher et al. 2023	cg07709606	0.000165387
Merzbacher et al. 2023	ch.5.115380F	0.000446191
Merzbacher et al. 2023	cg19847038	-0.00111337
Merzbacher et al. 2023	cg27477277	-0.00174916
Merzbacher et al. 2023	cg16232702	0.000426913
Merzbacher et al. 2023	cg00663797	-0.00210137
Merzbacher et al. 2023	cg21847267	0.00317863
Merzbacher et al. 2023	cg05064673	0.00174822
Merzbacher et al. 2023	cg14433314	-1.48995e-06
Merzbacher et al. 2023	cg00698126	-0.00111306
Merzbacher et al. 2023	cg23464619	0.00159289
Merzbacher et al. 2023	cg09548275	-0.0107563
Merzbacher et al. 2023	cg18793404	-0.0063486
Merzbacher et al. 2023	cg09597806	-0.000461401
Merzbacher et al. 2023	cg14679587	-0.000783046
Merzbacher et al. 2023	cg21380181	-0.00407686
Merzbacher et al. 2023	cg11571001	-0.000898779
Merzbacher et al. 2023	cg02840936	0.000595466
Merzbacher et al. 2023	cg19086540	-0.000913297
Merzbacher et al. 2023	cg04858631	0.0212837
Merzbacher et al. 2023	cg11941520	-0.000598964
Merzbacher et al. 2023	cg15775406	0.00277809
Merzbacher et al. 2023	cg04275695	-0.000651125
Merzbacher et al. 2023	cg15542798	0.0015783
Merzbacher et al. 2023	cg12192112	0.000121277
Merzbacher et al. 2023	cg12851717	-0.000824556
Merzbacher et al. 2023	cg26149738	-0.00147707
Merzbacher et al. 2023	cg03651292	-2.14598e-05
Merzbacher et al. 2023	cg14844138	0.000259244
Merzbacher et al. 2023	cg26874164	-0.000455605
Merzbacher et al. 2023	cg07877987	0.000426433
Merzbacher et al. 2023	cg11049658	0.000641024
Merzbacher et al. 2023	cg13749266	-0.00060019
Merzbacher et al. 2023	cg17442683	0.00244307
Merzbacher et al. 2023	cg06067842	0.000398848
Merzbacher et al. 2023	cg07503662	0.00188693
Merzbacher et al. 2023	cg25772769	0.00201066
Merzbacher et al. 2023	cg08496998	0.00226692
Merzbacher et al. 2023	cg20481110	7.30478e-05
Merzbacher et al. 2023	cg05011838	0.00321916
Merzbacher et al. 2023	cg02225485	-0.0020823
Merzbacher et al. 2023	cg07513622	-0.000256539
Merzbacher et al. 2023	cg09516965	-3.51394e-05
Merzbacher et al. 2023	cg08180183	-0.000620642
Merzbacher et al. 2023	cg10934407	0.000373312
Merzbacher et al. 2023	cg17152266	-0.000675197
Merzbacher et al. 2023	cg22632523	0.001872
Merzbacher et al. 2023	cg23329208	-0.00485708
Merzbacher et al. 2023	cg14923438	-0.00179462
Merzbacher et al. 2023	cg19236995	0.00372726
Merzbacher et al. 2023	cg25491456	-0.00102242
Merzbacher et al. 2023	cg20896233	-0.000175473
Merzbacher et al. 2023	cg00685291	-0.00069163
Merzbacher et al. 2023	cg16263005	0.000766025
Merzbacher et al. 2023	cg11117131	0.00272418
Merzbacher et al. 2023	cg11097954	0.00304419
Merzbacher et al. 2023	cg09919392	-0.00478728
Merzbacher et al. 2023	cg21121843	0.00368042
Merzbacher et al. 2023	cg26020982	-0.00226041
Merzbacher et al. 2023	cg11118422	0.000354698
Merzbacher et al. 2023	cg00001593	2.47039e-06
Merzbacher et al. 2023	cg13467950	-0.000233863
Merzbacher et al. 2023	cg04086189	-0.00291698
Merzbacher et al. 2023	cg23110514	-0.0026459
Merzbacher et al. 2023	cg25930440	0.00116905
Merzbacher et al. 2023	cg16014770	-0.000386743
Merzbacher et al. 2023	cg10932939	-0.00018816
Merzbacher et al. 2023	cg17965712	-0.000749546
Merzbacher et al. 2023	cg13553997	0.000292587
Merzbacher et al. 2023	cg26598831	-0.00116931
Merzbacher et al. 2023	cg21721767	-0.000311881
Merzbacher et al. 2023	cg03531754	0.000733009
Merzbacher et al. 2023	cg12939436	0.00162684
Merzbacher et al. 2023	cg13074795	-0.000276107
Merzbacher et al. 2023	cg16920123	-0.000181088
Merzbacher et al. 2023	cg16712664	-0.00352865
Merzbacher et al. 2023	cg22137815	0.00407711
Merzbacher et al. 2023	cg22384904	0.00101038
Merzbacher et al. 2023	cg18378811	0.00229866
Merzbacher et al. 2023	cg16603012	-0.00080747
Merzbacher et al. 2023	cg01553090	-0.000580735
Merzbacher et al. 2023	cg10187559	0.000982217
Merzbacher et al. 2023	cg22876739	0.000963614
Merzbacher et al. 2023	cg09823095	-0.00110755
Merzbacher et al. 2023	cg07773510	0.000250467
Merzbacher et al. 2023	cg12648520	-0.00344485
Merzbacher et al. 2023	cg07903989	4.4035e-05
Merzbacher et al. 2023	cg19172447	0.00209369
Merzbacher et al. 2023	cg13093338	0.00144233
Merzbacher et al. 2023	cg20205877	0.000992806
Merzbacher et al. 2023	cg21798848	-0.00160761
Merzbacher et al. 2023	cg10666628	0.00174196
Merzbacher et al. 2023	cg08529481	-0.00126824
Merzbacher et al. 2023	cg05140624	-0.00109347
Merzbacher et al. 2023	cg07584855	0.00177885
Merzbacher et al. 2023	cg11639001	-0.000487281
Merzbacher et al. 2023	cg04196119	0.000960521
Merzbacher et al. 2023	cg01921773	0.00204706
Merzbacher et al. 2023	cg19631815	-0.00132048
Merzbacher et al. 2023	cg24499627	0.00279894
Merzbacher et al. 2023	cg03399574	0.00222148
Merzbacher et al. 2023	cg25158622	0.0113781
Merzbacher et al. 2023	cg05647197	-0.00202693
Merzbacher et al. 2023	cg05602642	-0.00108202
Merzbacher et al. 2023	cg12870253	-0.00129523
Merzbacher et al. 2023	cg07999887	-0.00363622
Merzbacher et al. 2023	cg12999366	-0.00223098
Merzbacher et al. 2023	cg10235170	0.000208419
Merzbacher et al. 2023	cg06835786	-0.00410286
Merzbacher et al. 2023	cg01170196	-7.87495e-06
Merzbacher et al. 2023	cg10445421	0.000721204
Merzbacher et al. 2023	cg22504267	0.000150685
Merzbacher et al. 2023	cg05211642	-0.000667881
Merzbacher et al. 2023	cg24375399	-0.00154868
Merzbacher et al. 2023	cg00477378	-0.00199675
Merzbacher et al. 2023	cg10877315	-0.000177806
Merzbacher et al. 2023	cg15699085	-0.000720245
Merzbacher et al. 2023	cg05490029	0.00203591
Merzbacher et al. 2023	cg20493718	-0.0111156
Merzbacher et al. 2023	ch.6.2768623F	8.51586e-05
Merzbacher et al. 2023	cg17058475	-0.0219333
Merzbacher et al. 2023	cg06833967	-0.00187174
Merzbacher et al. 2023	cg22714966	-0.00235131
Merzbacher et al. 2023	cg24513567	-0.00292091
Merzbacher et al. 2023	cg08782510	0.000883748
Merzbacher et al. 2023	cg14981340	-8.37539e-05
Merzbacher et al. 2023	cg13781084	0.0010585
Merzbacher et al. 2023	cg17054691	0.00600662
Merzbacher et al. 2023	cg07761646	0.000756524
Merzbacher et al. 2023	cg04099180	-0.00086606
Merzbacher et al. 2023	cg03171710	-0.00101671
Merzbacher et al. 2023	cg16631432	-0.00147718
Merzbacher et al. 2023	cg15227574	-0.00170929
Merzbacher et al. 2023	cg16706260	0.000536932
Merzbacher et al. 2023	cg27249419	0.000232936
Merzbacher et al. 2023	cg07414525	0.00182694
Merzbacher et al. 2023	cg16428517	0.00331897
Merzbacher et al. 2023	cg10984490	0.00091009
Merzbacher et al. 2023	cg24849736	-0.00182799
Merzbacher et al. 2023	cg10364374	0.00102219
Merzbacher et al. 2023	cg12243375	-7.33719e-05
Merzbacher et al. 2023	cg12564012	-0.0013409
Merzbacher et al. 2023	cg03053757	-0.000183291
Merzbacher et al. 2023	cg03358636	0.00167209
Merzbacher et al. 2023	cg11417675	-0.00428055
Merzbacher et al. 2023	cg05635807	-0.0015744
Merzbacher et al. 2023	cg21800258	0.00144936
Merzbacher et al. 2023	cg03430597	0.00077339
Merzbacher et al. 2023	cg27247934	0.000549893
Merzbacher et al. 2023	cg17311063	-0.00176443
Merzbacher et al. 2023	cg10660848	0.000126331
Merzbacher et al. 2023	cg22232708	0.00216361
Merzbacher et al. 2023	cg25230549	8.34048e-05
Merzbacher et al. 2023	cg23024484	0.0030163
Merzbacher et al. 2023	cg06543221	0.00172455
Merzbacher et al. 2023	cg20802826	0.00172746
Merzbacher et al. 2023	ch.9.31486459F	-0.000399514
Merzbacher et al. 2023	cg11953775	0.00335369
Merzbacher et al. 2023	cg10423113	0.00111471
Merzbacher et al. 2023	cg04711622	0.000930613
Merzbacher et al. 2023	cg00462007	0.00404452
Merzbacher et al. 2023	cg24935220	-0.0025337
Merzbacher et al. 2023	cg26941368	-1.54913e-05
Merzbacher et al. 2023	cg07452164	0.000450475
Merzbacher et al. 2023	cg26694437	0.000923624
Merzbacher et al. 2023	cg18852045	0.000626879
Merzbacher et al. 2023	cg02218932	0.000235453
Merzbacher et al. 2023	cg00854273	-0.00315765
Merzbacher et al. 2023	cg01202976	-0.00117395
Merzbacher et al. 2023	cg09018399	0.000244404
Merzbacher et al. 2023	cg04267111	0.000396863
Merzbacher et al. 2023	cg03679504	-0.00142641
Merzbacher et al. 2023	cg23214628	-0.00383942
Merzbacher et al. 2023	cg02630175	-0.00452531
Merzbacher et al. 2023	cg05255168	0.000857941
Merzbacher et al. 2023	cg23814228	-0.00174396
Merzbacher et al. 2023	cg10923855	-0.000559015
Merzbacher et al. 2023	cg20413441	0.00339065
Merzbacher et al. 2023	cg02722637	-0.00380814
Merzbacher et al. 2023	cg13880539	-0.000205336
Merzbacher et al. 2023	cg03636183	0.00541891
Merzbacher et al. 2023	cg07287682	0.000900225
Merzbacher et al. 2023	cg00866572	-9.18243e-05
Merzbacher et al. 2023	cg14595786	0.000548084
Merzbacher et al. 2023	cg05702851	0.00142462
Merzbacher et al. 2023	cg09062218	-0.00392208
Merzbacher et al. 2023	cg00392155	0.000276391
Merzbacher et al. 2023	cg00356981	0.00051542
Merzbacher et al. 2023	cg24174020	0.00208897
Merzbacher et al. 2023	cg02363960	-0.000779554
Merzbacher et al. 2023	cg00874835	0.00210537
Merzbacher et al. 2023	cg06243191	0.000162423
Merzbacher et al. 2023	cg02493440	-0.000589289
Merzbacher et al. 2023	cg10038720	0.00181069
Merzbacher et al. 2023	cg22177286	0.000882721
Merzbacher et al. 2023	cg22212873	0.00107741
Merzbacher et al. 2023	cg04943225	0.000385454
Merzbacher et al. 2023	cg11520366	-0.00241126
Merzbacher et al. 2023	cg13612175	-0.000886667
Merzbacher et al. 2023	cg10503219	0.00118694
Merzbacher et al. 2023	cg08080735	-0.000232268
Merzbacher et al. 2023	cg13600257	0.0017825
Merzbacher et al. 2023	cg23316060	4.5331e-05
Merzbacher et al. 2023	cg21249131	-0.00235884
Merzbacher et al. 2023	cg11480267	0.000905388
Merzbacher et al. 2023	cg15398976	0.000790265
Merzbacher et al. 2023	cg08985530	-0.00256552
Merzbacher et al. 2023	cg05133205	-0.000681335
Merzbacher et al. 2023	cg00133624	-0.00341121
Merzbacher et al. 2023	cg01377911	0.00116064
Merzbacher et al. 2023	cg17082662	4.13044e-05
Merzbacher et al. 2023	cg21983607	0.0025134
Merzbacher et al. 2023	cg11002119	-0.00240051
Merzbacher et al. 2023	cg01112249	0.000178519
Merzbacher et al. 2023	cg03562770	-0.00426601
Merzbacher et al. 2023	cg05713782	0.00287345
Merzbacher et al. 2023	cg16473288	-0.000528238
Merzbacher et al. 2023	cg19468946	-0.00419607
Merzbacher et al. 2023	cg15855384	0.00179126
Merzbacher et al. 2023	cg10766725	0.000816775
Merzbacher et al. 2023	cg17230773	-0.00319304
Merzbacher et al. 2023	cg05778706	-0.00052912
Merzbacher et al. 2023	cg15971496	3.24077e-05
Merzbacher et al. 2023	cg13467780	-0.00306233
Merzbacher et al. 2023	cg09406615	0.000385456
Merzbacher et al. 2023	cg16578636	-0.00428268
Merzbacher et al. 2023	cg08769451	-0.00081847
Merzbacher et al. 2023	cg06726820	0.00332672
Merzbacher et al. 2023	cg13136721	-0.000238352
Merzbacher et al. 2023	cg24143129	0.00128567
Merzbacher et al. 2023	cg05584737	-0.000829555
Merzbacher et al. 2023	cg11879722	-0.00117279
Merzbacher et al. 2023	cg14423703	0.00159462
Merzbacher et al. 2023	cg24112602	0.000818226
Merzbacher et al. 2023	cg20995564	0.00817964
Merzbacher et al. 2023	cg16729631	-0.00058343
Merzbacher et al. 2023	cg26304593	-0.00272804
Merzbacher et al. 2023	cg07196673	2.13811e-05
Merzbacher et al. 2023	cg05421564	-0.000675244
Merzbacher et al. 2023	cg27481708	0.00251395
Merzbacher et al. 2023	cg03219514	-0.00107751
Merzbacher et al. 2023	cg24724689	-0.00143463
Merzbacher et al. 2023	cg10374797	-0.000863745
Merzbacher et al. 2023	cg13068215	-0.000293602
Merzbacher et al. 2023	cg20992663	-0.000122331
Merzbacher et al. 2023	cg16284674	0.00204319
Merzbacher et al. 2023	cg09222732	-0.0109793
Merzbacher et al. 2023	cg03384959	-0.000680182
Merzbacher et al. 2023	cg08911275	-0.00222907
Merzbacher et al. 2023	cg20706049	-0.00282502
Merzbacher et al. 2023	cg09275980	-4.28314e-05
Merzbacher et al. 2023	cg24297835	-0.000337679
Merzbacher et al. 2023	cg06882829	-0.00175699
Merzbacher et al. 2023	cg06202737	-0.00278499
Merzbacher et al. 2023	cg03140866	-0.00109186
Merzbacher et al. 2023	cg05940536	0.00207405
Merzbacher et al. 2023	cg16861964	0.00662959
Merzbacher et al. 2023	cg00956987	-0.00472041
Merzbacher et al. 2023	cg04993564	-0.000481637
Merzbacher et al. 2023	cg07126216	-0.0018239
Merzbacher et al. 2023	cg01831404	0.000217704
Merzbacher et al. 2023	cg17278992	-0.000727517
Merzbacher et al. 2023	cg18065318	0.000719734
Merzbacher et al. 2023	cg02237629	0.000389678
Merzbacher et al. 2023	cg20610619	-0.000489674
Merzbacher et al. 2023	cg04550474	-0.000962298
Merzbacher et al. 2023	cg12741337	-0.000381015
Merzbacher et al. 2023	cg00134602	-0.0018568
Merzbacher et al. 2023	cg19411474	-0.00131327
Merzbacher et al. 2023	cg19873602	-0.000585933
Merzbacher et al. 2023	cg03129732	-0.000507318
Merzbacher et al. 2023	cg22023826	0.00234088
Merzbacher et al. 2023	cg03409623	0.00121639
Merzbacher et al. 2023	cg09567080	0.00317139
Merzbacher et al. 2023	cg02909694	0.00113414
Merzbacher et al. 2023	cg00031663	-0.00177407
Merzbacher et al. 2023	cg15621338	0.00250175
Merzbacher et al. 2023	cg05517447	0.000546295
Merzbacher et al. 2023	cg13639016	-4.68982e-05
Merzbacher et al. 2023	cg24043916	-0.000415257
Merzbacher et al. 2023	cg20704560	0.0013662
Merzbacher et al. 2023	cg14688662	0.000758391
Merzbacher et al. 2023	cg13400306	0.00057132
Merzbacher et al. 2023	cg12769599	-0.000635771
Merzbacher et al. 2023	cg19306368	-0.000116738
Merzbacher et al. 2023	cg12823748	0.00190934
Merzbacher et al. 2023	cg14423778	-0.00112892
Merzbacher et al. 2023	cg15728861	0.00121945
Merzbacher et al. 2023	cg01572694	-0.000415745
Merzbacher et al. 2023	cg18926409	0.000895662
Merzbacher et al. 2023	cg00123072	-5.07229e-05
Merzbacher et al. 2023	cg11748504	-8.82195e-05
Merzbacher et al. 2023	cg17077566	-0.00111829
Merzbacher et al. 2023	cg07594831	-0.000449073
Merzbacher et al. 2023	cg00145587	0.000840524
Merzbacher et al. 2023	cg11165823	0.000375667
Merzbacher et al. 2023	cg00980649	-0.00351541
Merzbacher et al. 2023	cg03359183	-0.000382346
Merzbacher et al. 2023	cg00402381	-0.00054762
Merzbacher et al. 2023	cg25927529	-0.00115026
Merzbacher et al. 2023	cg19570940	0.000426322
Merzbacher et al. 2023	cg01233392	-0.00256833
Merzbacher et al. 2023	cg17809414	-0.00118572
Merzbacher et al. 2023	cg05487507	-0.0102521
Merzbacher et al. 2023	cg27154343	-0.00105201
Merzbacher et al. 2023	cg00675313	-0.000482452
Merzbacher et al. 2023	cg26140475	0.00397877
Merzbacher et al. 2023	cg20313496	0.000682731
Merzbacher et al. 2023	cg00571067	-0.00201241
Merzbacher et al. 2023	cg10925512	-0.00114432
Merzbacher et al. 2023	cg26475594	-0.000227754
Merzbacher et al. 2023	cg18542829	-0.00176876
Merzbacher et al. 2023	cg18790143	-0.00225229
Merzbacher et al. 2023	cg18766900	0.000497939
Merzbacher et al. 2023	cg02514559	4.91371e-05
Merzbacher et al. 2023	cg26908328	-0.000400513
Merzbacher et al. 2023	cg14115597	0.000946963
Merzbacher et al. 2023	cg11668053	0.00245728
Merzbacher et al. 2023	cg03761210	-0.000657697
Merzbacher et al. 2023	cg17456636	-0.001505
Merzbacher et al. 2023	cg07778029	-0.000223186
Merzbacher et al. 2023	cg08626436	-0.00107775
Merzbacher et al. 2023	cg04587829	0.00044423
Merzbacher et al. 2023	cg01017397	-0.00401804
Merzbacher et al. 2023	cg13541588	-0.001775
Merzbacher et al. 2023	cg16407699	0.00506132
Merzbacher et al. 2023	cg16705546	0.0085616
Merzbacher et al. 2023	cg15264020	-0.00209459
Merzbacher et al. 2023	cg17321883	-0.00132045
Merzbacher et al. 2023	cg18147395	-0.000594528
Merzbacher et al. 2023	cg08992972	0.000772592
Merzbacher et al. 2023	cg06583438	-0.00206329
Merzbacher et al. 2023	cg00294823	-0.000213377
Merzbacher et al. 2023	cg10126874	-0.00206725
Merzbacher et al. 2023	cg21252596	-0.00129272
Merzbacher et al. 2023	cg04468081	0.000293772
Merzbacher et al. 2023	cg08285677	0.00190126
Merzbacher et al. 2023	cg00863007	0.000169324
Merzbacher et al. 2023	cg06074896	0.000586775
Merzbacher et al. 2023	cg06339712	0.00112609
Merzbacher et al. 2023	cg15805553	0.000325215
Merzbacher et al. 2023	cg06374079	-0.00132759
Merzbacher et al. 2023	cg11346030	0.00145886
Merzbacher et al. 2023	cg16014000	-0.000803962
Merzbacher et al. 2023	cg12072024	-0.000348936
Merzbacher et al. 2023	cg07685736	0.000201843
Merzbacher et al. 2023	cg17827614	-0.00349428
Merzbacher et al. 2023	cg10705251	5.86506e-05
Merzbacher et al. 2023	cg25984034	0.00167673
Merzbacher et al. 2023	cg06103218	-0.00386351
Merzbacher et al. 2023	cg21315000	9.44962e-05
Merzbacher et al. 2023	cg08857713	0.00571118
Merzbacher et al. 2023	cg01113488	0.000236893
Merzbacher et al. 2023	cg02650017	-0.0196046
Merzbacher et al. 2023	cg07363131	0.000893915
Merzbacher et al. 2023	cg03780927	-0.00379977
Merzbacher et al. 2023	cg27314116	0.000217835
Merzbacher et al. 2023	cg04029055	-0.00352634
Merzbacher et al. 2023	cg04818594	0.00255899
Merzbacher et al. 2023	cg03771436	-0.00332248
Merzbacher et al. 2023	cg02053818	0.000419536
Merzbacher et al. 2023	cg14227911	-0.000548041
Merzbacher et al. 2023	cg22581187	-0.0036353
Merzbacher et al. 2023	cg25407876	0.00125443
Merzbacher et al. 2023	cg23309257	-0.000866739
Merzbacher et al. 2023	cg17580614	0.0137457
Merzbacher et al. 2023	cg18836581	-0.00198706
Merzbacher et al. 2023	cg02742517	-0.000183303
Merzbacher et al. 2023	cg05712610	0.000647731
Merzbacher et al. 2023	cg08795597	-0.000201242
Merzbacher et al. 2023	cg14904261	-0.0040845
Merzbacher et al. 2023	cg16686396	0.00198507
Merzbacher et al. 2023	cg26912412	0.000137876
Merzbacher et al. 2023	cg09154639	-0.000795067
Merzbacher et al. 2023	cg05858889	0.00872088
Merzbacher et al. 2023	cg25003343	0.00205677
Merzbacher et al. 2023	cg06058828	0.00204617
Merzbacher et al. 2023	cg00593212	-0.000943344
Merzbacher et al. 2023	cg17298989	-0.00101472
Merzbacher et al. 2023	cg19614504	0.000994638
Merzbacher et al. 2023	cg00589541	-0.000696338
Merzbacher et al. 2023	cg27288595	-0.000964728
Merzbacher et al. 2023	cg04347264	-0.00171684
Merzbacher et al. 2023	cg04057106	-0.000486291
Merzbacher et al. 2023	cg13125072	0.00576468
Merzbacher et al. 2023	cg25010146	-0.00190224
Merzbacher et al. 2023	cg22930808	0.0032884
Merzbacher et al. 2023	cg22246906	0.000292437
Merzbacher et al. 2023	cg26622502	-0.0016728
Merzbacher et al. 2023	cg13709128	-0.00181392
Merzbacher et al. 2023	cg00517612	-0.00044249
Merzbacher et al. 2023	cg26362263	-0.000595429
Merzbacher et al. 2023	cg15919833	-0.00893006
Merzbacher et al. 2023	cg16263634	0.00057149
Merzbacher et al. 2023	cg21643191	0.000595613
Merzbacher et al. 2023	cg26355502	0.000517625
Merzbacher et al. 2023	cg10598433	-0.000356557
Merzbacher et al. 2023	cg02533235	0.000136125
Merzbacher et al. 2023	cg19734811	-6.04598e-05
Merzbacher et al. 2023	cg05846057	-0.00140642
Merzbacher et al. 2023	cg06218124	-0.000135534
Merzbacher et al. 2023	cg25140612	-9.00644e-05
Merzbacher et al. 2023	cg00687714	0.00212536
Merzbacher et al. 2023	cg10639435	0.00298723
Merzbacher et al. 2023	cg11866331	-0.000692576
Merzbacher et al. 2023	cg02966102	-7.08414e-05
Merzbacher et al. 2023	cg01233720	2.02368e-05
Merzbacher et al. 2023	cg08037935	0.000605995
Merzbacher et al. 2023	cg05852040	-0.000798657
Merzbacher et al. 2023	cg02094810	7.12414e-06
Merzbacher et al. 2023	cg14102585	-0.000621964
Merzbacher et al. 2023	cg04517429	-0.00215658
Merzbacher et al. 2023	cg03443590	0.000497242
Merzbacher et al. 2023	cg08991339	8.21715e-05
Merzbacher et al. 2023	cg04271792	-0.00142502
Merzbacher et al. 2023	cg10381071	-0.0147875
Merzbacher et al. 2023	cg18001524	-0.000183054
Merzbacher et al. 2023	cg06143087	-1.50688e-05
Merzbacher et al. 2023	cg26971585	0.015104
Merzbacher et al. 2023	cg17167303	0.000975527
Merzbacher et al. 2023	cg03457528	5.54233e-05
Merzbacher et al. 2023	cg00578039	0.00191647
Merzbacher et al. 2023	cg12279518	0.00192692
Merzbacher et al. 2023	cg15877096	-6.69384e-05
Merzbacher et al. 2023	cg15440157	0.00169356
Merzbacher et al. 2023	cg01926858	-0.0012349
Merzbacher et al. 2023	cg26556926	0.00047526
Merzbacher et al. 2023	cg24419560	-0.00324805
Merzbacher et al. 2023	cg08878447	0.000182781
Merzbacher et al. 2023	cg06739182	-0.000576137
Merzbacher et al. 2023	cg13538257	0.00166969
Merzbacher et al. 2023	cg20541238	-0.00414222
Merzbacher et al. 2023	cg13186466	0.000690578
Merzbacher et al. 2023	cg02714303	-0.00723831
Merzbacher et al. 2023	cg14074741	-0.00180677
Merzbacher et al. 2023	cg24643514	-0.000860638
Merzbacher et al. 2023	cg02646515	0.00111565
Merzbacher et al. 2023	cg24748448	-0.00736635
Merzbacher et al. 2023	cg01373599	-0.000752169
Merzbacher et al. 2023	cg11006442	-0.00526346
Merzbacher et al. 2023	cg13902110	0.00220273
Merzbacher et al. 2023	cg01462727	-0.000300565
Merzbacher et al. 2023	cg19090068	6.91094e-05
Merzbacher et al. 2023	cg09556902	0.00369861
Merzbacher et al. 2023	cg03206717	0.000716855
Merzbacher et al. 2023	cg22507558	0.00211874
Merzbacher et al. 2023	cg02059391	-0.000149219
Merzbacher et al. 2023	cg26033520	0.029463
Merzbacher et al. 2023	cg17315331	0.0044735
Merzbacher et al. 2023	cg19982570	0.000704828
Merzbacher et al. 2023	cg11787218	-0.000500583
Merzbacher et al. 2023	cg21915799	0.000746124
Merzbacher et al. 2023	cg00748492	-0.000507137
Merzbacher et al. 2023	cg01870995	-0.000287152
Merzbacher et al. 2023	cg02562761	-0.000990095
Merzbacher et al. 2023	cg03234777	0.0111553
Merzbacher et al. 2023	cg23195373	0.00156341
Merzbacher et al. 2023	cg24951781	0.000368677
Merzbacher et al. 2023	cg24643417	-0.000125436
Merzbacher et al. 2023	cg01787285	-0.02579
Merzbacher et al. 2023	cg23909013	-0.00233055
Merzbacher et al. 2023	cg15156226	0.000898216
Merzbacher et al. 2023	cg23317005	-0.00215424
Merzbacher et al. 2023	cg02024393	0.000460466
Merzbacher et al. 2023	cg17631454	-0.0012459
Merzbacher et al. 2023	cg00366252	0.00342811
Merzbacher et al. 2023	cg09646197	0.00183472
Merzbacher et al. 2023	cg05027972	0.000971491
Merzbacher et al. 2023	cg19789653	-0.000407168
Merzbacher et al. 2023	cg18357526	0.00284511
Merzbacher et al. 2023	cg04453552	0.00264066
Merzbacher et al. 2023	cg22625752	0.000286721
Merzbacher et al. 2023	cg22967122	1.88168e-05
Merzbacher et al. 2023	cg14776321	0.00110146
Merzbacher et al. 2023	cg14528916	0.00125528
Merzbacher et al. 2023	cg11344533	0.000922256
Merzbacher et al. 2023	cg24185785	0.000908788
Merzbacher et al. 2023	cg04330449	-0.000314257
Merzbacher et al. 2023	ch.2.3298349F	-0.0027295
Merzbacher et al. 2023	cg06862692	0.000995329
Merzbacher et al. 2023	cg23173910	0.000917494
Merzbacher et al. 2023	cg01149683	0.000830141
Merzbacher et al. 2023	cg14431006	-0.000296714
Merzbacher et al. 2023	cg25508605	0.00771155
Merzbacher et al. 2023	cg12556436	-0.000340113
Merzbacher et al. 2023	cg26386673	-0.000302235
Merzbacher et al. 2023	cg00327697	0.00319531
Merzbacher et al. 2023	cg25931580	0.00146408
Merzbacher et al. 2023	cg08051575	0.000482223
Merzbacher et al. 2023	cg25071744	-0.00196103
Merzbacher et al. 2023	cg22695998	-0.000683084
Merzbacher et al. 2023	cg25482853	0.00235001
Merzbacher et al. 2023	cg05590818	-0.000382672
Merzbacher et al. 2023	cg10354845	-0.000210548
Merzbacher et al. 2023	cg15772712	-0.00123323
Merzbacher et al. 2023	cg20804101	0.000880102
Merzbacher et al. 2023	cg13126982	0.00294263
Merzbacher et al. 2023	cg25538627	-0.00161891
Merzbacher et al. 2023	cg16438358	-0.000887229
Merzbacher et al. 2023	cg08046569	-0.00011049
Merzbacher et al. 2023	cg10575441	-0.00281949
Merzbacher et al. 2023	cg08504583	-0.00480795
Merzbacher et al. 2023	cg26066277	0.00491834
Merzbacher et al. 2023	cg26937808	-0.00168913
Merzbacher et al. 2023	cg18426444	-5.05274e-05
Merzbacher et al. 2023	cg23162201	-0.00151953
Merzbacher et al. 2023	cg20250651	-0.00122529
Merzbacher et al. 2023	cg24785473	-0.00158754
Merzbacher et al. 2023	cg26014689	-0.000980952
Merzbacher et al. 2023	cg02687543	0.000122017
Merzbacher et al. 2023	cg23524510	0.000165616
Merzbacher et al. 2023	cg22534759	0.00233472
Merzbacher et al. 2023	cg23296697	-8.34956e-05
Merzbacher et al. 2023	cg22709563	-0.000293573
Merzbacher et al. 2023	cg13924755	0.000975936
Merzbacher et al. 2023	cg17336337	-0.000382664
Merzbacher et al. 2023	cg19318403	-0.00153248
Merzbacher et al. 2023	cg02659232	0.00104392
Merzbacher et al. 2023	cg27125605	-0.000569232
Merzbacher et al. 2023	cg07390924	0.000674437
Merzbacher et al. 2023	cg14430582	0.000691525
Merzbacher et al. 2023	cg25109431	-8.23997e-05
Merzbacher et al. 2023	cg14496414	0.000994826
Merzbacher et al. 2023	cg26459079	0.0022543
Merzbacher et al. 2023	cg20644084	-0.00241656
Merzbacher et al. 2023	cg10187674	-0.00445036
Merzbacher et al. 2023	cg22783643	-0.000378248
Merzbacher et al. 2023	cg15243570	-0.00436041
Merzbacher et al. 2023	cg09831562	0.00587192
Merzbacher et al. 2023	cg01748572	0.00100061
Merzbacher et al. 2023	cg15661251	0.000207436
Merzbacher et al. 2023	cg05512200	0.00200796
Merzbacher et al. 2023	cg15793577	0.000583059
Merzbacher et al. 2023	cg08847737	-0.00157406
Merzbacher et al. 2023	cg02784812	0.000816888
Merzbacher et al. 2023	cg24028161	3.27531e-05
Merzbacher et al. 2023	cg07453322	0.000377728
Merzbacher et al. 2023	cg20722088	0.00920994
Merzbacher et al. 2023	cg05414235	-0.000288878
Merzbacher et al. 2023	cg10671830	-0.0139376
Merzbacher et al. 2023	cg11328313	-0.000714811
Merzbacher et al. 2023	cg25456772	-0.000833732
Merzbacher et al. 2023	cg12491169	-0.00464688
Merzbacher et al. 2023	cg00145177	-0.000117578
Merzbacher et al. 2023	cg26234721	0.00111587
Merzbacher et al. 2023	cg15875607	0.000418813
Merzbacher et al. 2023	cg08529529	-0.0165242
Merzbacher et al. 2023	cg11754259	-0.000799807
Merzbacher et al. 2023	cg01646423	0.00133874
Merzbacher et al. 2023	cg12539415	0.000977359
Merzbacher et al. 2023	cg10639029	-0.000252766
Merzbacher et al. 2023	cg01247987	-0.000640305
Merzbacher et al. 2023	cg26897909	0.00133612
Merzbacher et al. 2023	cg00164678	-0.00105017
Merzbacher et al. 2023	cg16692494	-0.0036112
Merzbacher et al. 2023	cg21452652	0.0002289
Merzbacher et al. 2023	cg21446224	0.000607567
Merzbacher et al. 2023	cg27298324	0.0067948
Merzbacher et al. 2023	cg21506299	-0.00681278
Merzbacher et al. 2023	cg25291907	-0.00199658
Merzbacher et al. 2023	cg16579646	0.000776069
Merzbacher et al. 2023	cg00902104	-0.0013382
Merzbacher et al. 2023	cg16935061	-0.00221372
Merzbacher et al. 2023	cg01071459	4.11058e-05
Merzbacher et al. 2023	cg04872557	-0.000219485
Merzbacher et al. 2023	cg16082503	-0.00153643
Merzbacher et al. 2023	cg17086398	0.0102227
Merzbacher et al. 2023	cg13988209	-0.000667866
Merzbacher et al. 2023	cg26730543	-0.000506386
Merzbacher et al. 2023	cg16858415	0.00147646
Merzbacher et al. 2023	cg21554139	0.000976263
Merzbacher et al. 2023	cg14264316	0.0013301
Merzbacher et al. 2023	cg21090033	-0.00492469
Merzbacher et al. 2023	cg26831811	-0.00451486
Merzbacher et al. 2023	cg24960149	0.000448026
Merzbacher et al. 2023	cg18857899	0.00190428
Merzbacher et al. 2023	cg19926630	0.00277497
Merzbacher et al. 2023	cg22903735	0.00101029
Merzbacher et al. 2023	cg07663732	0.00326286
Merzbacher et al. 2023	cg11993439	-0.000512872
Merzbacher et al. 2023	cg02946697	-0.000113936
Merzbacher et al. 2023	cg07870541	-0.00177325
Merzbacher et al. 2023	cg06425162	-1.34841e-05
Merzbacher et al. 2023	cg14956193	0.00198589
Merzbacher et al. 2023	cg14472025	0.0028779
Merzbacher et al. 2023	cg23549869	-0.000480389
Merzbacher et al. 2023	cg17237181	-0.000657632
Merzbacher et al. 2023	cg14215309	0.00228522
Merzbacher et al. 2023	cg25541708	-0.00268084
Merzbacher et al. 2023	cg02072492	0.00125661
Merzbacher et al. 2023	cg01434302	-0.0016961
Merzbacher et al. 2023	cg09397460	-0.000990301
Merzbacher et al. 2023	cg26072749	-0.00270617
Merzbacher et al. 2023	cg26710819	-0.00223064
Merzbacher et al. 2023	cg15722366	0.00428143
Merzbacher et al. 2023	cg13534271	0.00276317
Merzbacher et al. 2023	cg25361961	0.00117321
Merzbacher et al. 2023	cg02879267	0.00234604
Merzbacher et al. 2023	cg19996406	-0.00137113
Merzbacher et al. 2023	cg15682101	0.0021042
Merzbacher et al. 2023	cg07433923	0.00140096
Merzbacher et al. 2023	cg26978918	0.000632983
Merzbacher et al. 2023	cg05040501	0.00113502
Merzbacher et al. 2023	cg00181419	-0.00351083
Merzbacher et al. 2023	cg23847700	0.00339688
Merzbacher et al. 2023	cg16991569	-0.00240796
Merzbacher et al. 2023	cg10722267	0.000442137
Merzbacher et al. 2023	cg18682028	0.00514054
Merzbacher et al. 2023	cg00518694	-0.000439156
Merzbacher et al. 2023	cg21078077	-0.00366426
Merzbacher et al. 2023	cg13499600	0.000944006
Merzbacher et al. 2023	cg20030218	-0.000907883
Merzbacher et al. 2023	cg09633081	0.00165325
Merzbacher et al. 2023	cg20718240	0.00143921
Merzbacher et al. 2023	cg09044785	-0.000205226
Merzbacher et al. 2023	cg09636302	0.000452492
Merzbacher et al. 2023	cg12661145	-0.00156479
Merzbacher et al. 2023	cg08147001	-0.000919274
Merzbacher et al. 2023	cg18712919	-0.0082648
Merzbacher et al. 2023	cg09254926	-0.00050772
Merzbacher et al. 2023	cg17289378	0.000293538
Merzbacher et al. 2023	cg11443973	-0.00209136
Merzbacher et al. 2023	cg21523601	0.000449276
Merzbacher et al. 2023	cg20906829	-0.00085134
Merzbacher et al. 2023	cg21749794	-0.00240883
Merzbacher et al. 2023	cg27044158	-0.000403538
Merzbacher et al. 2023	cg07006987	-0.000188773
Merzbacher et al. 2023	cg13775310	-0.000398909
Merzbacher et al. 2023	cg20172777	-0.00438754
Merzbacher et al. 2023	cg12681001	0.000546462
Merzbacher et al. 2023	cg08641990	-0.0020969
Merzbacher et al. 2023	cg13255285	0.000198832
Merzbacher et al. 2023	cg01877936	0.00255989
Merzbacher et al. 2023	cg26025169	0.0007635
Merzbacher et al. 2023	cg17164063	6.18252e-06
Merzbacher et al. 2023	cg25409734	-2.10825e-05
Merzbacher et al. 2023	cg18046464	5.89533e-05
Merzbacher et al. 2023	cg20442536	0.000343263
Merzbacher et al. 2023	cg21830797	-0.00050579
Merzbacher et al. 2023	cg26069837	-4.3651e-05
Merzbacher et al. 2023	cg05971911	0.000272949
Merzbacher et al. 2023	cg01132064	-0.000504765
Merzbacher et al. 2023	cg24431872	-0.0014398
Merzbacher et al. 2023	cg24596027	1.05127e-05
Merzbacher et al. 2023	cg06841262	-0.000893783
Merzbacher et al. 2023	cg10608948	0.00177482
Merzbacher et al. 2023	cg20119532	-0.00824724
Merzbacher et al. 2023	cg09914480	-0.000405031
Merzbacher et al. 2023	cg08081708	-5.53325e-05
Merzbacher et al. 2023	cg07276078	-0.00138465
Merzbacher et al. 2023	cg21044572	-4.8905e-05
Merzbacher et al. 2023	cg09471587	2.23329e-05
Merzbacher et al. 2023	cg10336600	-0.0013294
Merzbacher et al. 2023	cg19621427	0.000410534
Merzbacher et al. 2023	cg07520673	-0.00277139
Merzbacher et al. 2023	cg05796128	5.26953e-05
Merzbacher et al. 2023	cg06629734	0.00115875
Merzbacher et al. 2023	cg25007572	-0.000372712
Merzbacher et al. 2023	cg20270341	-0.00115702
Merzbacher et al. 2023	cg24898562	8.96698e-05
Merzbacher et al. 2023	cg21290647	0.000654852
Merzbacher et al. 2023	cg02865928	0.00286651
Merzbacher et al. 2023	cg25881281	-3.56735e-05
Merzbacher et al. 2023	cg01394884	-0.000502119
Merzbacher et al. 2023	cg23840866	0.000387601
Merzbacher et al. 2023	cg08682544	7.48495e-05
Merzbacher et al. 2023	cg14976283	5.10156e-05
Merzbacher et al. 2023	cg02711608	-0.000170199
Merzbacher et al. 2023	cg07915221	4.31933e-05
Merzbacher et al. 2023	cg06927863	-0.000281453
Merzbacher et al. 2023	cg22091609	-0.00227964
Merzbacher et al. 2023	cg13996522	3.33393e-05
Merzbacher et al. 2023	cg21842967	-0.0011677
Merzbacher et al. 2023	cg26271591	0.000929592
Merzbacher et al. 2023	cg17526103	0.000653833
Merzbacher et al. 2023	cg11945824	-0.00113542
Merzbacher et al. 2023	cg27656459	0.00112711
Merzbacher et al. 2023	cg23623214	-0.000528137
Merzbacher et al. 2023	cg20422722	-0.001897
Merzbacher et al. 2023	cg19237985	0.00373766
Merzbacher et al. 2023	cg20018344	0.000443039
Merzbacher et al. 2023	cg16716993	-0.0019748
Merzbacher et al. 2023	cg21167905	0.00230969
Merzbacher et al. 2023	cg26162331	-0.00081739
Merzbacher et al. 2023	cg08405405	-0.00197887
Merzbacher et al. 2023	cg25832824	0.000321743
Merzbacher et al. 2023	cg06320418	0.00166216
Merzbacher et al. 2023	cg22475430	-0.00146661
Merzbacher et al. 2023	cg26397662	-0.000639594
Merzbacher et al. 2023	cg21721566	0.000710197
Merzbacher et al. 2023	cg27043010	-0.00262816
Merzbacher et al. 2023	cg13246497	0.000791352
Merzbacher et al. 2023	cg17304222	-0.00082315
Merzbacher et al. 2023	cg06373574	0.000139027
Merzbacher et al. 2023	cg05817514	0.00118381
Merzbacher et al. 2023	cg20677521	0.000698832
Merzbacher et al. 2023	cg13773689	-0.000173782
Merzbacher et al. 2023	cg07265873	-0.00312301
Merzbacher et al. 2023	cg20469989	3.16663e-05
Merzbacher et al. 2023	cg25963505	0.00140386
Merzbacher et al. 2023	cg19416947	-0.000838559
Merzbacher et al. 2023	cg26985319	-0.00148556
Merzbacher et al. 2023	cg12121765	-0.00076563
Merzbacher et al. 2023	cg11647481	0.00504503
Merzbacher et al. 2023	cg01474781	0.00140233
Merzbacher et al. 2023	cg18596683	-0.000287684
Merzbacher et al. 2023	cg19779670	-0.00056417
Merzbacher et al. 2023	cg08574423	-0.00408192
Merzbacher et al. 2023	cg11795015	-0.00430027
Merzbacher et al. 2023	cg07974833	0.000586304
Merzbacher et al. 2023	cg17196051	0.00358534
Merzbacher et al. 2023	cg27594095	-0.000999275
Merzbacher et al. 2023	cg08944443	-0.00168642
Merzbacher et al. 2023	cg01695579	0.00144898
Merzbacher et al. 2023	cg13936972	0.00158171
Merzbacher et al. 2023	cg16816602	0.00304893
Merzbacher et al. 2023	ch.2.12395676F	-0.00523217
Merzbacher et al. 2023	cg01382936	-3.89031e-05
Merzbacher et al. 2023	cg00063828	0.00434352
Merzbacher et al. 2023	cg14669906	0.000233917
Merzbacher et al. 2023	cg04651548	0.00293473
Merzbacher et al. 2023	cg00115980	0.00031889
Merzbacher et al. 2023	cg09514174	-0.00547223
Merzbacher et al. 2023	cg04739306	0.00372411
Merzbacher et al. 2023	cg03796952	-0.00199385
Merzbacher et al. 2023	cg11680792	0.00430704
Merzbacher et al. 2023	cg09796170	0.000206633
Merzbacher et al. 2023	cg09159050	-0.0061772
Merzbacher et al. 2023	cg00363080	0.000418272
Merzbacher et al. 2023	cg08166214	0.000475755
Merzbacher et al. 2023	cg26667550	0.0037434
Merzbacher et al. 2023	cg24830814	-0.00107168
Merzbacher et al. 2023	cg03954667	0.00078145
Merzbacher et al. 2023	cg09125623	-0.00569351
Merzbacher et al. 2023	cg23325948	0.000710629
Merzbacher et al. 2023	cg01100864	-0.00154735
Merzbacher et al. 2023	cg02997982	0.000759307
Merzbacher et al. 2023	cg00281551	0.00123811
Merzbacher et al. 2023	cg07183876	-0.00559086
Merzbacher et al. 2023	cg09243735	0.00325533
Merzbacher et al. 2023	cg19693031	-0.00326841
Merzbacher et al. 2023	cg27077228	0.000493811
Merzbacher et al. 2023	cg24293588	-0.00158194
Merzbacher et al. 2023	cg01397308	6.28795e-05
Merzbacher et al. 2023	cg16665442	-7.27393e-05
Merzbacher et al. 2023	cg25097497	0.00163146
Merzbacher et al. 2023	cg03710140	-0.00293159
Merzbacher et al. 2023	cg24136700	-0.00118713
Merzbacher et al. 2023	cg03640110	-0.00020444
Merzbacher et al. 2023	cg20558299	0.000388471
Merzbacher et al. 2023	cg20555785	0.00411443
Merzbacher et al. 2023	cg20014441	0.000186633
Merzbacher et al. 2023	cg24686679	7.90121e-05
Merzbacher et al. 2023	cg13569342	-0.000509093
Merzbacher et al. 2023	cg23540020	-0.00322763
Merzbacher et al. 2023	cg01886004	0.000735619
Merzbacher et al. 2023	cg18432252	-0.000260171
Merzbacher et al. 2023	cg27164770	0.0113376
Merzbacher et al. 2023	cg26605427	0.000990759
Merzbacher et al. 2023	cg00685025	-0.000323927
Merzbacher et al. 2023	cg17978425	-0.00186753
Merzbacher et al. 2023	cg25033817	0.00117038
Merzbacher et al. 2023	cg22985146	0.0022297
Merzbacher et al. 2023	cg10805004	-0.000563137
Merzbacher et al. 2023	cg16100392	0.0040368
Merzbacher et al. 2023	cg10165585	0.000428617
Merzbacher et al. 2023	cg22939524	-0.000107399
Merzbacher et al. 2023	cg14608422	0.00072938
Merzbacher et al. 2023	cg22564448	-0.000386611
Merzbacher et al. 2023	cg17733836	-0.00138191
Merzbacher et al. 2023	cg23924801	-0.000304919
Merzbacher et al. 2023	cg07440648	0.000235796
Merzbacher et al. 2023	cg13838057	0.000147934
Merzbacher et al. 2023	cg00221096	-0.00151447
Merzbacher et al. 2023	cg02176961	-0.00261323
Merzbacher et al. 2023	cg14019695	-0.00162572
Merzbacher et al. 2023	cg02024077	-0.00158105
Merzbacher et al. 2023	cg10927968	0.00298884
Merzbacher et al. 2023	cg14264496	0.00164705
Merzbacher et al. 2023	ch.17.48901549F	-0.00083024
Merzbacher et al. 2023	cg20378199	-0.00142398
Merzbacher et al. 2023	cg06898549	0.0227635
Merzbacher et al. 2023	cg06553975	-0.00349195
Merzbacher et al. 2023	cg12670403	-0.000491362
Merzbacher et al. 2023	cg19927885	0.00272306
Merzbacher et al. 2023	cg15033153	-0.0040761
Merzbacher et al. 2023	cg11832534	0.00342745
Merzbacher et al. 2023	cg08770523	-8.29778e-06
Merzbacher et al. 2023	cg13757233	0.000329085
Merzbacher et al. 2023	cg00294109	-0.00436105
Merzbacher et al. 2023	cg07267782	-0.000601013
Merzbacher et al. 2023	cg10845073	0.00141669
Merzbacher et al. 2023	cg00018828	0.00105548
Merzbacher et al. 2023	cg00754604	0.000799926
Merzbacher et al. 2023	cg07227679	0.000492782
Merzbacher et al. 2023	cg22068371	-0.00197489
Merzbacher et al. 2023	cg03674265	0.0017133
Merzbacher et al. 2023	cg21617357	-4.13995e-05
Merzbacher et al. 2023	cg10919522	-0.0108551
[truncated: 1,508 more rows]
